# Supplementary material for: Crystal structure of {3-[3,5-bis­(2,6-di­methyl­phen­yl)-1,2-phenyl­ene]-1-(2,6,2′′,6′′-tetra­methyl-1,1′:3′,1′′-ter­phen­yl-5′-yl)imidazol-2-yl­idene}chlorido­(η6-p-cymene)ruthenium(II) benzene disolvate
Source: Acta Crystallogr Sect E Struct Rep Online. 2014 Nov 8;70(Pt 12):m394. doi: 10.1107/S160053681402399X (PMC4257382; doi:10.1107/S160053681402399X)
Supplement: Supplementary file 1 [file e-70-0m394-sup1.cif]

##############################################################################
#                                                                            #
# This CIF contains the data in a paper accepted for publication in          #
# Acta Crystallographica Section E. It conforms to the requirements of       #
# Notes for Authors for Acta Crystallographica Section E, and has been       #
# peer reviewed under the auspices of the IUCr Commission on Journals.       #
#                                                                            #
# Full details of the Crystallographic Information File format               #
# are given in the paper "The Crystallographic Information File (CIF):       #
# a New Standard Archive File for Crystallography" by S. R. Hall, F. H.      #
# Allen and I. D. Brown [Acta Cryst. (1991), A47, 655-685].                  #
#                                                                            #
# The current version of the core CIF dictionary is obtainable from          #
# ftp://ftp.iucr.org/pub/cif_core.dic.                                       #
#                                                                            #
# Software is freely available for graphical display of the structure(s)     #
# in this CIF. For information consult the CIF software page                 #
# http://www.iucr.org/resources/cif/software.                                #
#                                                                            #
# This file may be used for bona fide research purposes within the           #
# scientific community so long as proper attribution is given to the journal # 
# article from which it was obtained.                                        #
#                                                                            #
##############################################################################
data_I
_database_code_depnum_ccdc_archive 'CCDC 1031852'
_audit_creation_method     SHELXL-97
_chemical_name_systematic
;\
{3-[3,5-Bis(2,6-dimethylphenyl)-1,2-phenylene]-1-(2,6,2'',6''-tetramethyl-\
1,1':3',1''-terphenyl-5'-yl)imidazol-2-ylidene}chlorido(\h^6^-<i>p</i>-\
cymene)ruthenium(II) benzene disolvate
;
_chemical_name_common     ?
_chemical_formula_moiety     'C57 H57 Cl N2 Ru, 2(C6 H6)'
_chemical_formula_sum     'C69 H69 Cl N2 Ru'
_chemical_formula_iupac
;
[Ru (C47 H43 N2) Cl (C10 H14)], 2C6 H6
;
_chemical_formula_weight     1062.78
_chemical_melting_point     ?
_symmetry_cell_setting     monoclinic
_symmetry_space_group_name_H-M     'P 21/a'
_symmetry_space_group_name_Hall     '-P 2yab'
loop_
    _symmetry_equiv_pos_as_xyz
    'x, y, z'
    '-x+1/2, y+1/2, -z'
    '-x, -y, -z'
    'x-1/2, -y-1/2, z'
_cell_length_a     12.9207(12)
_cell_length_b     19.2867(17)
_cell_length_c     22.977(2)
_cell_angle_alpha     90.00
_cell_angle_beta     98.6792(18)
_cell_angle_gamma     90.00
_cell_volume     5660.3(9)
_cell_formula_units_Z     4
_cell_measurement_reflns_used     ?
_cell_measurement_theta_min     3.06
_cell_measurement_theta_max     27.50
_cell_measurement_temperature     123(2)
_exptl_crystal_description     'block'
_exptl_crystal_colour     'yellow'
_exptl_crystal_size_max     0.20
_exptl_crystal_size_mid     0.19
_exptl_crystal_size_min     0.11
_exptl_crystal_density_diffrn     1.247
_exptl_crystal_density_meas     ?
_exptl_crystal_density_method     'not measured'
_exptl_crystal_F_000     2232
_exptl_absorpt_coefficient_mu     0.367
_exptl_absorpt_correction_type     multi-scan
_exptl_absorpt_process_details
;
(<i>REQAB</i>; Jacobson, 1998)
;
_exptl_absorpt_correction_T_min     0.9302
_exptl_absorpt_correction_T_max     0.9607
_exptl_special_details     ?
_diffrn_ambient_temperature     123(2)
_diffrn_radiation_type     MoK\a
_diffrn_radiation_wavelength     0.71075
_diffrn_radiation_source     'fine-focus sealed tube'
_diffrn_radiation_monochromator     graphite
_diffrn_measurement_device_type     'Rigaku Saturn CCD'
_diffrn_measurement_method     '\w scans'
_diffrn_detector_area_resol_mean     28.5714
_diffrn_reflns_number     22748
_diffrn_reflns_av_R_equivalents     0.0162
_diffrn_reflns_av_sigmaI/netI     0.0292
_diffrn_reflns_theta_min     3.06
_diffrn_reflns_theta_max     27.50
_diffrn_reflns_theta_full     27.50
_diffrn_measured_fraction_theta_max     0.986
_diffrn_measured_fraction_theta_full     0.986
_diffrn_reflns_limit_h_min     -16
_diffrn_reflns_limit_h_max     14
_diffrn_reflns_limit_k_min     -25
_diffrn_reflns_limit_k_max     23
_diffrn_reflns_limit_l_min     -19
_diffrn_reflns_limit_l_max     29
_diffrn_standards_number     ?
_diffrn_standards_interval_count     ?
_diffrn_standards_interval_time     ?
_diffrn_standards_decay_%     ?
_refine_special_details
;
Refinement of <i>F</i>^2^ against ALL reflections. The weighted <i>R</i>-factor
<i>wR</i> and goodness of fit <i>S</i> are based on <i>F</i>^2^, conventional
<i>R</i>-factors <i>R</i> are based on <i>F</i>, with <i>F</i> set to zero for
negative <i>F</i>^2^. The threshold expression of <i>F</i>^2^ >
\s(<i>F</i>^2^) is used only for calculating <i>R</i>-factors(gt) <i>etc</i>.
and is not relevant to the choice of reflections for refinement.
<i>R</i>-factors based on <i>F</i>^2^ are statistically about twice as large
as those based on <i>F</i>, and <i>R</i>- factors based on ALL data will be
even larger.
;
_reflns_number_total     12805
_reflns_number_gt     10644
_reflns_threshold_expression     I>2\s(I)
_refine_ls_structure_factor_coef     Fsqd
_refine_ls_matrix_type     full
_refine_ls_R_factor_all     0.0382
_refine_ls_R_factor_gt     0.0318
_refine_ls_wR_factor_gt     0.0874
_refine_ls_wR_factor_ref     0.0920
_refine_ls_goodness_of_fit_ref     1.086
_refine_ls_restrained_S_all     1.086
_refine_ls_number_reflns     12805
_refine_ls_number_parameters     669
_refine_ls_number_restraints     0
_refine_ls_hydrogen_treatment     constr
_refine_ls_weighting_scheme     calc
_refine_ls_weighting_details
         'calc w=1/[\s^2^(Fo^2^)+(0.0601P)^2^+0.2421P] where P=(Fo^2^+2Fc^2^)/3'
_atom_sites_solution_hydrogens     geom
_atom_sites_solution_primary     direct
_atom_sites_solution_secondary     difmap
_refine_ls_shift/su_max     0.002
_refine_ls_shift/su_mean     0.000
_refine_diff_density_max     0.553
_refine_diff_density_min     -0.950
_refine_ls_extinction_method     none
_refine_ls_extinction_coef     ?
loop_
    _atom_type_symbol
    _atom_type_description
    _atom_type_scat_dispersion_real
    _atom_type_scat_dispersion_imag
    _atom_type_scat_source
    'C' 'C' 0.0033 0.0016
                         'International Tables Vol C Tables 4.2.6.8 and 6.1.1.4'
    'H' 'H' 0.0000 0.0000
                         'International Tables Vol C Tables 4.2.6.8 and 6.1.1.4'
    'N' 'N' 0.0061 0.0033
                         'International Tables Vol C Tables 4.2.6.8 and 6.1.1.4'
    'Cl' 'Cl' 0.1484 0.1585
                         'International Tables Vol C Tables 4.2.6.8 and 6.1.1.4'
    'Ru' 'Ru' -1.2594 0.8363
                         'International Tables Vol C Tables 4.2.6.8 and 6.1.1.4'
_computing_data_collection
;
CrystalClear (Rigaku, 2009)
;
_computing_cell_refinement
;
CrystalClear (Rigaku, 2009)
;
_computing_data_reduction
;
CrystalClear (Rigaku, 2009)
;
_computing_structure_solution
;
SHELXS97 (Sheldrick, 2008)
;
_computing_structure_refinement
;
SHELXL97 (Sheldrick, 2008)
;
_computing_molecular_graphics
;
<i>Yadokari-XG 2009</i> (Kabuto <i>et al.</i>,  2009)
;
_computing_publication_material
;
<i>Yadokari-XG 2009</i> (Kabuto <i>et al.</i>,  2009)
;
loop_
    _atom_site_type_symbol
    _atom_site_label
    _atom_site_fract_x
    _atom_site_fract_y
    _atom_site_fract_z
    _atom_site_U_iso_or_equiv
    _atom_site_adp_type
    _atom_site_calc_flag
    _atom_site_refinement_flags
    _atom_site_occupancy
    _atom_site_symmetry_multiplicity
    _atom_site_disorder_assembly
    _atom_site_disorder_group
    Ru Ru1 0.360440(8) -0.062895(6) 0.706449(5) 0.01560(5) Uani d . 1 1 . .
    Cl Cl1 0.25369(3) -0.05112(2) 0.783182(17) 0.02670(9) Uani d . 1 1 . .
    C C1 0.43058(10) 0.02365(8) 0.74243(6) 0.0173(3) Uani d . 1 1 . .
    N N1 0.39048(9) 0.08574(7) 0.72351(6) 0.0179(2) Uani d . 1 1 . .
    C C2 0.44408(11) 0.14053(8) 0.75316(7) 0.0232(3) Uani d . 1 1 . .
    H H2 0.4297 0.1886 0.7475 0.028 Uiso calc R 1 1 . .
    C C3 0.52060(11) 0.11182(9) 0.79160(7) 0.0253(3) Uani d . 1 1 . .
    H H3 0.5716 0.1360 0.8182 0.030 Uiso calc R 1 1 . .
    N N2 0.51176(9) 0.04041(7) 0.78549(6) 0.0200(3) Uani d . 1 1 . .
    C C4 0.30243(10) 0.08444(8) 0.67846(6) 0.0173(3) Uani d . 1 1 . .
    C C5 0.27103(10) 0.01743(8) 0.66026(6) 0.0166(3) Uani d . 1 1 . .
    C C6 0.18454(10) 0.01623(8) 0.61421(6) 0.0180(3) Uani d . 1 1 . .
    C C7 0.13737(11) 0.07769(8) 0.59093(7) 0.0196(3) Uani d . 1 1 . .
    H H7 0.0794 0.0747 0.5602 0.023 Uiso calc R 1 1 . .
    C C8 0.17223(10) 0.14278(8) 0.61109(6) 0.0179(3) Uani d . 1 1 . .
    C C9 0.25706(10) 0.14582(8) 0.65617(6) 0.0179(3) Uani d . 1 1 . .
    H H9 0.2834 0.1892 0.6714 0.021 Uiso calc R 1 1 . .
    C C10 0.14148(11) -0.04913(8) 0.58473(7) 0.0197(3) Uani d . 1 1 . .
    C C11 0.17037(12) -0.06778(8) 0.53053(7) 0.0228(3) Uani d . 1 1 . .
    C C12 0.13424(12) -0.13031(9) 0.50442(7) 0.0283(4) Uani d . 1 1 . .
    H H12 0.1544 -0.1437 0.4679 0.034 Uiso calc R 1 1 . .
    C C13 0.06951(12) -0.17299(9) 0.53110(8) 0.0317(4) Uani d . 1 1 . .
    H H13 0.0478 -0.2164 0.5139 0.038 Uiso calc R 1 1 . .
    C C14 0.03644(12) -0.15230(9) 0.58289(8) 0.0302(4) Uani d . 1 1 . .
    H H14 -0.0108 -0.1809 0.6000 0.036 Uiso calc R 1 1 . .
    C C15 0.07086(11) -0.09050(9) 0.61051(7) 0.0244(3) Uani d . 1 1 . .
    C C16 0.23756(13) -0.02156(10) 0.49880(8) 0.0310(4) Uani d . 1 1 . .
    H H16 0.2731 -0.0496 0.4722 0.046 Uiso calc R 1 1 . .
    H H16A 0.2898 0.0017 0.5276 0.046 Uiso calc R 1 1 . .
    H H16B 0.1935 0.0132 0.4759 0.046 Uiso calc R 1 1 . .
    C C17 0.03219(14) -0.06806(10) 0.66587(9) 0.0345(4) Uani d . 1 1 . .
    H H17 -0.0212 -0.1007 0.6751 0.052 Uiso calc R 1 1 . .
    H H17A 0.0017 -0.0216 0.6603 0.052 Uiso calc R 1 1 . .
    H H17B 0.0908 -0.0672 0.6984 0.052 Uiso calc R 1 1 . .
    C C18 0.12377(10) 0.20829(8) 0.58586(6) 0.0179(3) Uani d . 1 1 . .
    C C19 0.15761(10) 0.23791(8) 0.53645(7) 0.0214(3) Uani d . 1 1 . .
    C C20 0.11532(11) 0.30149(9) 0.51559(7) 0.0252(3) Uani d . 1 1 . .
    H H20 0.1388 0.3225 0.4826 0.030 Uiso calc R 1 1 . .
    C C21 0.03990(12) 0.33414(8) 0.54231(7) 0.0267(3) Uani d . 1 1 . .
    H H21 0.0120 0.3774 0.5278 0.032 Uiso calc R 1 1 . .
    C C22 0.00492(12) 0.30360(8) 0.59040(7) 0.0249(3) Uani d . 1 1 . .
    H H22 -0.0476 0.3260 0.6084 0.030 Uiso calc R 1 1 . .
    C C23 0.04557(11) 0.24070(8) 0.61270(7) 0.0207(3) Uani d . 1 1 . .
    C C24 0.23403(12) 0.20088(10) 0.50395(8) 0.0302(4) Uani d . 1 1 . .
    H H24 0.2988 0.1917 0.5310 0.045 Uiso calc R 1 1 . .
    H H24A 0.2495 0.2299 0.4713 0.045 Uiso calc R 1 1 . .
    H H24B 0.2035 0.1569 0.4884 0.045 Uiso calc R 1 1 . .
    C C25 0.00462(13) 0.20640(10) 0.66344(8) 0.0309(4) Uani d . 1 1 . .
    H H25 0.0553 0.2123 0.6994 0.046 Uiso calc R 1 1 . .
    H H25A -0.0060 0.1568 0.6551 0.046 Uiso calc R 1 1 . .
    H H25B -0.0621 0.2277 0.6689 0.046 Uiso calc R 1 1 . .
    C C26 0.57476(11) -0.00688(8) 0.82359(6) 0.0196(3) Uani d . 1 1 . .
    C C27 0.52753(11) -0.05939(8) 0.85101(7) 0.0208(3) Uani d . 1 1 . .
    H H27 0.4537 -0.0650 0.8436 0.025 Uiso calc R 1 1 . .
    C C28 0.58861(11) -0.10408(8) 0.88957(6) 0.0220(3) Uani d . 1 1 . .
    C C29 0.69716(11) -0.09314(9) 0.90096(7) 0.0236(3) Uani d . 1 1 . .
    H H29 0.7394 -0.1225 0.9281 0.028 Uiso calc R 1 1 . .
    C C30 0.74393(11) -0.04028(9) 0.87333(7) 0.0226(3) Uani d . 1 1 . .
    C C31 0.68254(11) 0.00313(8) 0.83397(6) 0.0217(3) Uani d . 1 1 . .
    H H31 0.7138 0.0392 0.8144 0.026 Uiso calc R 1 1 . .
    C C32 0.53705(12) -0.16162(9) 0.91814(7) 0.0261(3) Uani d . 1 1 . .
    C C33 0.45692(14) -0.14639(11) 0.95144(8) 0.0367(4) Uani d . 1 1 . .
    C C34 0.40964(16) -0.20071(13) 0.97768(9) 0.0483(5) Uani d . 1 1 . .
    H H34 0.3556 -0.1908 1.0002 0.058 Uiso calc R 1 1 . .
    C C35 0.43940(17) -0.26760(13) 0.97159(9) 0.0528(6) Uani d . 1 1 . .
    H H35 0.4070 -0.3038 0.9904 0.063 Uiso calc R 1 1 . .
    C C36 0.51653(16) -0.28311(11) 0.93820(9) 0.0437(5) Uani d . 1 1 . .
    H H36 0.5362 -0.3301 0.9337 0.052 Uiso calc R 1 1 . .
    C C37 0.56629(13) -0.23046(10) 0.91084(8) 0.0328(4) Uani d . 1 1 . .
    C C38 0.41956(18) -0.07368(12) 0.96011(11) 0.0526(6) Uani d . 1 1 . .
    H H38 0.3609 -0.0627 0.9292 0.079 Uiso calc R 1 1 . .
    H H38A 0.4769 -0.0410 0.9581 0.079 Uiso calc R 1 1 . .
    H H38B 0.3965 -0.0701 0.9987 0.079 Uiso calc R 1 1 . .
    C C39 0.64693(16) -0.25022(11) 0.87263(9) 0.0447(5) Uani d . 1 1 . .
    H H39 0.6382 -0.2210 0.8373 0.067 Uiso calc R 1 1 . .
    H H39A 0.6376 -0.2990 0.8611 0.067 Uiso calc R 1 1 . .
    H H39B 0.7173 -0.2435 0.8947 0.067 Uiso calc R 1 1 . .
    C C40 0.86022(11) -0.02824(10) 0.88395(7) 0.0286(4) Uani d . 1 1 . .
    C C41 0.90130(13) 0.02343(11) 0.92252(9) 0.0379(4) Uani d . 1 1 . .
    C C42 1.00997(15) 0.03608(14) 0.92929(11) 0.0569(7) Uani d . 1 1 . .
    H H42 1.0406 0.0702 0.9564 0.068 Uiso calc R 1 1 . .
    C C43 1.07192(14) -0.00134(15) 0.89639(12) 0.0632(8) Uani d . 1 1 . .
    H H43 1.1449 0.0078 0.9009 0.076 Uiso calc R 1 1 . .
    C C44 1.03048(15) -0.05101(14) 0.85766(12) 0.0568(7) Uani d . 1 1 . .
    H H44 1.0745 -0.0753 0.8351 0.068 Uiso calc R 1 1 . .
    C C45 0.92334(14) -0.06656(10) 0.85087(10) 0.0392(5) Uani d . 1 1 . .
    C C46 0.83268(18) 0.06602(12) 0.95604(11) 0.0526(6) Uani d . 1 1 . .
    H H46 0.7856 0.0947 0.9285 0.079 Uiso calc R 1 1 . .
    H H46A 0.8764 0.0960 0.9841 0.079 Uiso calc R 1 1 . .
    H H46B 0.7913 0.0352 0.9774 0.079 Uiso calc R 1 1 . .
    C C47 0.87912(17) -0.12114(13) 0.80810(10) 0.0544(6) Uani d . 1 1 . .
    H H47 0.8523 -0.1596 0.8294 0.082 Uiso calc R 1 1 . .
    H H47A 0.9341 -0.1383 0.7867 0.082 Uiso calc R 1 1 . .
    H H47B 0.8220 -0.1014 0.7801 0.082 Uiso calc R 1 1 . .
    C C48 0.49177(11) -0.09900(8) 0.66471(7) 0.0208(3) Uani d . 1 1 . .
    C C49 0.39614(11) -0.11007(8) 0.62670(6) 0.0205(3) Uani d . 1 1 . .
    H H49 0.3849 -0.0884 0.5891 0.025 Uiso calc R 1 1 . .
    C C50 0.31645(11) -0.15338(8) 0.64406(7) 0.0214(3) Uani d . 1 1 . .
    H H50 0.2562 -0.1643 0.6165 0.026 Uiso calc R 1 1 . .
    C C51 0.32649(12) -0.17976(8) 0.70106(7) 0.0244(3) Uani d . 1 1 . .
    C C52 0.42221(12) -0.16792(8) 0.74033(7) 0.0242(3) Uani d . 1 1 . .
    H H52 0.4303 -0.1857 0.7793 0.029 Uiso calc R 1 1 . .
    C C53 0.50315(11) -0.13062(8) 0.72169(7) 0.0228(3) Uani d . 1 1 . .
    H H53 0.5676 -0.1260 0.7474 0.027 Uiso calc R 1 1 . .
    C C54 0.58173(12) -0.05819(9) 0.64685(8) 0.0265(4) Uani d . 1 1 . .
    H H54 0.6208 -0.0365 0.6832 0.032 Uiso calc R 1 1 . .
    C C55 0.65677(14) -0.10768(11) 0.62205(10) 0.0421(5) Uani d . 1 1 . .
    H H55 0.6816 -0.1429 0.6516 0.063 Uiso calc R 1 1 . .
    H H55A 0.7167 -0.0815 0.6120 0.063 Uiso calc R 1 1 . .
    H H55B 0.6202 -0.1303 0.5866 0.063 Uiso calc R 1 1 . .
    C C56 0.54651(13) -0.00056(10) 0.60360(9) 0.0349(4) Uani d . 1 1 . .
    H H56 0.5142 -0.0207 0.5660 0.052 Uiso calc R 1 1 . .
    H H56A 0.6071 0.0275 0.5974 0.052 Uiso calc R 1 1 . .
    H H56B 0.4954 0.0288 0.6194 0.052 Uiso calc R 1 1 . .
    C C57 0.23787(14) -0.21838(10) 0.72272(9) 0.0363(4) Uani d . 1 1 . .
    H H57 0.1762 -0.2178 0.6921 0.055 Uiso calc R 1 1 . .
    H H57A 0.2209 -0.1959 0.7583 0.055 Uiso calc R 1 1 . .
    H H57B 0.2591 -0.2664 0.7317 0.055 Uiso calc R 1 1 . .
    C C58 0.83002(16) 0.17078(11) 0.78449(10) 0.0447(5) Uani d . 1 1 . .
    H H58 0.8362 0.2039 0.8154 0.054 Uiso calc R 1 1 . .
    C C59 0.75182(15) 0.17741(11) 0.73663(11) 0.0462(5) Uani d . 1 1 . .
    H H59 0.7041 0.2151 0.7347 0.055 Uiso calc R 1 1 . .
    C C60 0.74318(14) 0.12989(12) 0.69222(10) 0.0482(5) Uani d . 1 1 . .
    H H60 0.6895 0.1347 0.6593 0.058 Uiso calc R 1 1 . .
    C C61 0.81209(16) 0.07480(11) 0.69479(10) 0.0441(5) Uani d . 1 1 . .
    H H61 0.8056 0.0416 0.6639 0.053 Uiso calc R 1 1 . .
    C C62 0.89048(15) 0.06814(10) 0.74252(10) 0.0398(5) Uani d . 1 1 . .
    H H62 0.9384 0.0306 0.7444 0.048 Uiso calc R 1 1 . .
    C C63 0.89893(14) 0.11590(12) 0.78721(9) 0.0410(5) Uani d . 1 1 . .
    H H63 0.9525 0.1111 0.8202 0.049 Uiso calc R 1 1 . .
    C C64 0.7807(2) 0.28850(15) 0.92676(11) 0.0667(7) Uani d . 1 1 . .
    H H64 0.8077 0.2625 0.9608 0.080 Uiso calc R 1 1 . .
    C C65 0.83034(18) 0.34796(16) 0.91335(11) 0.0654(7) Uani d . 1 1 . .
    H H65 0.8914 0.3631 0.9384 0.079 Uiso calc R 1 1 . .
    C C66 0.79277(18) 0.38599(14) 0.86393(11) 0.0571(6) Uani d . 1 1 . .
    H H66 0.8276 0.4270 0.8547 0.068 Uiso calc R 1 1 . .
    C C67 0.70389(18) 0.36358(13) 0.82818(10) 0.0513(6) Uani d . 1 1 . .
    H H67 0.6771 0.3892 0.7939 0.062 Uiso calc R 1 1 . .
    C C68 0.65344(18) 0.30398(13) 0.84197(10) 0.0524(6) Uani d . 1 1 . .
    H H68 0.5918 0.2891 0.8172 0.063 Uiso calc R 1 1 . .
    C C69 0.6915(2) 0.26635(14) 0.89088(10) 0.0594(6) Uani d . 1 1 . .
    H H69 0.6568 0.2253 0.9001 0.071 Uiso calc R 1 1 . .
loop_
    _atom_site_aniso_label
    _atom_site_aniso_U_11
    _atom_site_aniso_U_22
    _atom_site_aniso_U_33
    _atom_site_aniso_U_12
    _atom_site_aniso_U_13
    _atom_site_aniso_U_23
    Ru1 0.01645(7) 0.01408(7) 0.01647(7) 0.00035(4) 0.00309(4) 0.00014(4)
    Cl1 0.02472(18) 0.0330(2) 0.02461(19) -0.00300(15) 0.01080(14) -0.00258(16)
    C1 0.0160(6) 0.0181(7) 0.0184(7) -0.0004(5) 0.0047(5) 0.0005(6)
    N1 0.0176(5) 0.0143(6) 0.0214(6) -0.0012(5) 0.0016(5) 0.0002(5)
    C2 0.0218(7) 0.0170(8) 0.0295(8) -0.0033(6) -0.0006(6) -0.0009(6)
    C3 0.0224(7) 0.0217(8) 0.0294(8) -0.0051(6) -0.0033(6) 0.0001(7)
    N2 0.0166(5) 0.0195(7) 0.0229(6) -0.0014(5) 0.0000(5) 0.0011(5)
    C4 0.0150(6) 0.0187(7) 0.0184(7) 0.0000(5) 0.0028(5) -0.0005(6)
    C5 0.0144(6) 0.0171(7) 0.0188(7) 0.0016(5) 0.0040(5) 0.0009(6)
    C6 0.0164(6) 0.0175(7) 0.0199(7) 0.0009(5) 0.0027(5) -0.0021(6)
    C7 0.0168(6) 0.0189(8) 0.0223(7) 0.0001(5) 0.0007(5) -0.0013(6)
    C8 0.0167(6) 0.0172(7) 0.0202(7) 0.0013(5) 0.0041(5) 0.0008(6)
    C9 0.0173(6) 0.0140(7) 0.0224(7) -0.0025(5) 0.0033(5) -0.0019(6)
    C10 0.0171(6) 0.0162(7) 0.0243(8) 0.0016(5) -0.0017(5) -0.0011(6)
    C11 0.0218(7) 0.0220(8) 0.0226(8) 0.0037(6) -0.0033(6) -0.0023(6)
    C12 0.0264(7) 0.0283(9) 0.0272(8) 0.0065(7) -0.0058(6) -0.0081(7)
    C13 0.0238(7) 0.0217(9) 0.0452(11) 0.0008(6) -0.0089(7) -0.0106(8)
    C14 0.0190(7) 0.0236(9) 0.0462(10) -0.0043(6) -0.0011(6) -0.0028(8)
    C15 0.0171(7) 0.0227(8) 0.0330(9) -0.0003(6) 0.0021(6) -0.0020(7)
    C16 0.0381(9) 0.0307(10) 0.0248(8) 0.0040(7) 0.0070(7) -0.0002(7)
    C17 0.0273(8) 0.0347(11) 0.0444(11) -0.0065(7) 0.0144(8) -0.0053(8)
    C18 0.0153(6) 0.0151(7) 0.0221(7) -0.0017(5) -0.0007(5) -0.0006(6)
    C19 0.0165(6) 0.0214(8) 0.0255(8) -0.0034(6) 0.0006(5) 0.0012(6)
    C20 0.0246(7) 0.0225(8) 0.0270(8) -0.0056(6) -0.0012(6) 0.0070(7)
    C21 0.0290(8) 0.0147(8) 0.0325(9) 0.0006(6) -0.0079(6) 0.0012(6)
    C22 0.0227(7) 0.0206(8) 0.0300(8) 0.0043(6) -0.0004(6) -0.0043(7)
    C23 0.0198(6) 0.0185(8) 0.0231(7) -0.0008(6) 0.0009(5) -0.0024(6)
    C24 0.0257(7) 0.0361(10) 0.0309(9) 0.0011(7) 0.0109(6) 0.0071(8)
    C25 0.0318(8) 0.0326(10) 0.0308(9) 0.0061(7) 0.0129(7) 0.0020(8)
    C26 0.0191(6) 0.0205(8) 0.0182(7) 0.0020(6) -0.0001(5) -0.0002(6)
    C27 0.0183(7) 0.0249(9) 0.0189(7) -0.0021(6) 0.0018(5) -0.0021(6)
    C28 0.0251(7) 0.0229(8) 0.0179(7) -0.0030(6) 0.0028(5) -0.0005(6)
    C29 0.0241(7) 0.0271(9) 0.0186(7) 0.0008(6) 0.0002(5) 0.0036(6)
    C30 0.0186(7) 0.0267(8) 0.0221(7) 0.0014(6) 0.0019(5) 0.0023(6)
    C31 0.0202(7) 0.0237(8) 0.0211(7) -0.0001(6) 0.0027(5) 0.0028(6)
    C32 0.0282(7) 0.0287(9) 0.0194(7) -0.0089(7) -0.0025(6) 0.0039(6)
    C33 0.0362(9) 0.0454(12) 0.0292(9) -0.0133(8) 0.0074(7) 0.0038(8)
    C34 0.0471(11) 0.0587(15) 0.0410(11) -0.0199(10) 0.0129(9) 0.0089(10)
    C35 0.0586(13) 0.0576(15) 0.0404(11) -0.0301(12) 0.0013(9) 0.0178(11)
    C36 0.0582(12) 0.0301(11) 0.0373(10) -0.0138(9) -0.0108(9) 0.0090(9)
    C37 0.0388(9) 0.0298(10) 0.0260(8) -0.0062(7) -0.0075(7) 0.0050(7)
    C38 0.0590(14) 0.0564(15) 0.0507(14) -0.0052(11) 0.0347(11) -0.0036(11)
    C39 0.0556(12) 0.0301(11) 0.0474(12) 0.0063(9) 0.0046(9) 0.0033(9)
    C40 0.0173(7) 0.0355(10) 0.0318(9) 0.0001(7) 0.0005(6) 0.0162(8)
    C41 0.0262(8) 0.0402(11) 0.0429(11) -0.0048(8) -0.0090(7) 0.0143(9)
    C42 0.0320(10) 0.0599(15) 0.0706(16) -0.0177(10) -0.0189(10) 0.0320(13)
    C43 0.0163(8) 0.0821(19) 0.0888(19) -0.0036(10) 0.0005(10) 0.0576(16)
    C44 0.0256(9) 0.0742(17) 0.0743(17) 0.0132(10) 0.0195(10) 0.0453(14)
    C45 0.0251(8) 0.0465(12) 0.0486(12) 0.0107(8) 0.0138(8) 0.0244(9)
    C46 0.0505(12) 0.0491(14) 0.0500(14) -0.0040(10) -0.0188(10) -0.0097(10)
    C47 0.0557(12) 0.0629(16) 0.0493(13) 0.0212(12) 0.0230(10) 0.0023(11)
    C48 0.0207(7) 0.0190(8) 0.0236(8) 0.0042(6) 0.0065(5) -0.0006(6)
    C49 0.0268(7) 0.0180(7) 0.0172(7) 0.0051(6) 0.0048(5) -0.0016(6)
    C50 0.0251(7) 0.0147(7) 0.0240(8) 0.0017(6) 0.0022(6) -0.0043(6)
    C51 0.0301(8) 0.0145(8) 0.0288(8) 0.0008(6) 0.0052(6) 0.0009(6)
    C52 0.0318(8) 0.0169(8) 0.0237(8) 0.0036(6) 0.0037(6) 0.0034(6)
    C53 0.0236(7) 0.0207(8) 0.0237(7) 0.0085(6) 0.0020(6) 0.0003(6)
    C54 0.0236(7) 0.0279(9) 0.0299(9) 0.0016(6) 0.0097(6) 0.0023(7)
    C55 0.0354(9) 0.0408(12) 0.0554(12) 0.0127(8) 0.0243(8) 0.0096(10)
    C56 0.0330(8) 0.0286(10) 0.0464(11) -0.0003(7) 0.0171(7) 0.0088(8)
    C57 0.0435(10) 0.0251(10) 0.0418(11) -0.0091(8) 0.0104(8) 0.0042(8)
    C58 0.0510(11) 0.0411(12) 0.0474(12) -0.0113(10) 0.0248(9) -0.0020(10)
    C59 0.0352(10) 0.0376(12) 0.0700(15) 0.0092(9) 0.0219(10) 0.0166(11)
    C60 0.0313(9) 0.0533(14) 0.0570(13) -0.0019(9) -0.0033(9) 0.0121(11)
    C61 0.0462(11) 0.0411(12) 0.0456(12) -0.0048(9) 0.0087(9) -0.0017(9)
    C62 0.0360(10) 0.0383(12) 0.0486(13) 0.0083(8) 0.0180(9) 0.0152(9)
    C63 0.0307(9) 0.0577(14) 0.0353(10) -0.0052(9) 0.0072(7) 0.0154(9)
    C64 0.0867(18) 0.076(2) 0.0354(12) 0.0155(15) 0.0030(12) 0.0201(13)
    C65 0.0512(13) 0.089(2) 0.0540(15) 0.0042(13) 0.0020(11) 0.0047(14)
    C66 0.0536(12) 0.0629(17) 0.0596(15) 0.0141(12) 0.0246(11) 0.0122(12)
    C67 0.0609(13) 0.0560(15) 0.0392(11) 0.0254(11) 0.0150(10) 0.0106(10)
    C68 0.0587(13) 0.0576(15) 0.0404(12) 0.0143(11) 0.0057(10) -0.0068(11)
    C69 0.0860(17) 0.0583(16) 0.0365(12) -0.0063(13) 0.0177(11) 0.0002(11)
_geom_special_details
;
All e.s.d.'s (except the e.s.d. in the dihedral angle between two l.s. planes)
are estimated using the full covariance matrix. The cell e.s.d.'s are taken
into account individually in the estimation of e.s.d.'s in distances, angles
and torsion angles; correlations between e.s.d.'s in cell parameters are only
used when they are defined by crystal symmetry. An approximate (isotropic)
treatment of cell e.s.d.'s is used for estimating e.s.d.'s involving l.s.
planes.
;
loop_
    _geom_bond_atom_site_label_1
    _geom_bond_atom_site_label_2
    _geom_bond_site_symmetry_2
    _geom_bond_distance
    _geom_bond_publ_flag
    Ru1 C1 . 2.0163(15) ?
    Ru1 C5 . 2.1192(14) ?
    Ru1 C49 . 2.1572(14) ?
    Ru1 C48 . 2.1852(14) ?
    Ru1 C53 . 2.2437(14) ?
    Ru1 C52 . 2.2713(16) ?
    Ru1 C50 . 2.2754(15) ?
    Ru1 C51 . 2.2961(16) ?
    Ru1 Cl1 . 2.4076(4) ?
    C1 N1 . 1.350(2) ?
    C1 N2 . 1.3675(18) ?
    N1 C2 . 1.385(2) ?
    N1 C4 . 1.4180(17) ?
    C2 C3 . 1.342(2) ?
    C2 H2 . 0.9500 ?
    C3 N2 . 1.387(2) ?
    C3 H3 . 0.9500 ?
    N2 C26 . 1.4303(19) ?
    C4 C9 . 1.384(2) ?
    C4 C5 . 1.399(2) ?
    C5 C6 . 1.4186(18) ?
    C6 C7 . 1.401(2) ?
    C6 C10 . 1.498(2) ?
    C7 C8 . 1.389(2) ?
    C7 H7 . 0.9500 ?
    C8 C9 . 1.3912(19) ?
    C8 C18 . 1.488(2) ?
    C9 H9 . 0.9500 ?
    C10 C11 . 1.400(2) ?
    C10 C15 . 1.408(2) ?
    C11 C12 . 1.396(2) ?
    C11 C16 . 1.507(2) ?
    C12 C13 . 1.381(2) ?
    C12 H12 . 0.9500 ?
    C13 C14 . 1.382(3) ?
    C13 H13 . 0.9500 ?
    C14 C15 . 1.391(2) ?
    C14 H14 . 0.9500 ?
    C15 C17 . 1.499(2) ?
    C16 H16 . 0.9800 ?
    C16 H16A . 0.9800 ?
    C16 H16B . 0.9800 ?
    C17 H17 . 0.9800 ?
    C17 H17A . 0.9800 ?
    C17 H17B . 0.9800 ?
    C18 C19 . 1.399(2) ?
    C18 C23 . 1.407(2) ?
    C19 C20 . 1.397(2) ?
    C19 C24 . 1.505(2) ?
    C20 C21 . 1.380(2) ?
    C20 H20 . 0.9500 ?
    C21 C22 . 1.387(2) ?
    C21 H21 . 0.9500 ?
    C22 C23 . 1.389(2) ?
    C22 H22 . 0.9500 ?
    C23 C25 . 1.504(2) ?
    C24 H24 . 0.9800 ?
    C24 H24A . 0.9800 ?
    C24 H24B . 0.9800 ?
    C25 H25 . 0.9800 ?
    C25 H25A . 0.9800 ?
    C25 H25B . 0.9800 ?
    C26 C27 . 1.383(2) ?
    C26 C31 . 1.3904(19) ?
    C27 C28 . 1.393(2) ?
    C27 H27 . 0.9500 ?
    C28 C29 . 1.403(2) ?
    C28 C32 . 1.496(2) ?
    C29 C30 . 1.387(2) ?
    C29 H29 . 0.9500 ?
    C30 C31 . 1.390(2) ?
    C30 C40 . 1.5035(19) ?
    C31 H31 . 0.9500 ?
    C32 C37 . 1.397(3) ?
    C32 C33 . 1.408(2) ?
    C33 C34 . 1.395(3) ?
    C33 C38 . 1.506(3) ?
    C34 C35 . 1.359(3) ?
    C34 H34 . 0.9500 ?
    C35 C36 . 1.379(3) ?
    C35 H35 . 0.9500 ?
    C36 C37 . 1.401(2) ?
    C36 H36 . 0.9500 ?
    C37 C39 . 1.509(3) ?
    C38 H38 . 0.9800 ?
    C38 H38A . 0.9800 ?
    C38 H38B . 0.9800 ?
    C39 H39 . 0.9800 ?
    C39 H39A . 0.9800 ?
    C39 H39B . 0.9800 ?
    C40 C41 . 1.385(3) ?
    C40 C45 . 1.406(3) ?
    C41 C42 . 1.411(2) ?
    C41 C46 . 1.503(3) ?
    C42 C43 . 1.384(4) ?
    C42 H42 . 0.9500 ?
    C43 C44 . 1.361(4) ?
    C43 H43 . 0.9500 ?
    C44 C45 . 1.402(3) ?
    C44 H44 . 0.9500 ?
    C45 C47 . 1.494(3) ?
    C46 H46 . 0.9800 ?
    C46 H46A . 0.9800 ?
    C46 H46B . 0.9800 ?
    C47 H47 . 0.9800 ?
    C47 H47A . 0.9800 ?
    C47 H47B . 0.9800 ?
    C48 C49 . 1.418(2) ?
    C48 C53 . 1.432(2) ?
    C48 C54 . 1.511(2) ?
    C49 C50 . 1.429(2) ?
    C49 H49 . 0.9500 ?
    C50 C51 . 1.393(2) ?
    C50 H50 . 0.9500 ?
    C51 C52 . 1.435(2) ?
    C51 C57 . 1.512(2) ?
    C52 C53 . 1.389(2) ?
    C52 H52 . 0.9500 ?
    C53 H53 . 0.9500 ?
    C54 C56 . 1.515(2) ?
    C54 C55 . 1.531(2) ?
    C54 H54 . 1.0000 ?
    C55 H55 . 0.9800 ?
    C55 H55A . 0.9800 ?
    C55 H55B . 0.9800 ?
    C56 H56 . 0.9800 ?
    C56 H56A . 0.9800 ?
    C56 H56B . 0.9800 ?
    C57 H57 . 0.9800 ?
    C57 H57A . 0.9800 ?
    C57 H57B . 0.9800 ?
    C58 C63 . 1.378(3) ?
    C58 C59 . 1.382(3) ?
    C58 H58 . 0.9500 ?
    C59 C60 . 1.364(3) ?
    C59 H59 . 0.9500 ?
    C60 C61 . 1.382(3) ?
    C60 H60 . 0.9500 ?
    C61 C62 . 1.382(3) ?
    C61 H61 . 0.9500 ?
    C62 C63 . 1.372(3) ?
    C62 H62 . 0.9500 ?
    C63 H63 . 0.9500 ?
    C64 C65 . 1.372(4) ?
    C64 C69 . 1.380(4) ?
    C64 H64 . 0.9500 ?
    C65 C66 . 1.377(3) ?
    C65 H65 . 0.9500 ?
    C66 C67 . 1.377(3) ?
    C66 H66 . 0.9500 ?
    C67 C68 . 1.382(3) ?
    C67 H67 . 0.9500 ?
    C68 C69 . 1.366(3) ?
    C68 H68 . 0.9500 ?
    C69 H69 . 0.9500 ?
loop_
    _geom_angle_atom_site_label_1
    _geom_angle_atom_site_label_2
    _geom_angle_atom_site_label_3
    _geom_angle_site_symmetry_1
    _geom_angle_site_symmetry_3
    _geom_angle
    _geom_angle_publ_flag
    C1 Ru1 C5 . . 77.14(6) ?
    C1 Ru1 C49 . . 123.85(6) ?
    C5 Ru1 C49 . . 93.05(6) ?
    C1 Ru1 C48 . . 96.49(6) ?
    C5 Ru1 C48 . . 114.45(5) ?
    C49 Ru1 C48 . . 38.10(5) ?
    C1 Ru1 C53 . . 96.32(6) ?
    C5 Ru1 C53 . . 151.26(5) ?
    C49 Ru1 C53 . . 67.11(5) ?
    C48 Ru1 C53 . . 37.69(5) ?
    C1 Ru1 C52 . . 119.00(6) ?
    C5 Ru1 C52 . . 163.83(6) ?
    C49 Ru1 C52 . . 78.81(6) ?
    C48 Ru1 C52 . . 67.06(6) ?
    C53 Ru1 C52 . . 35.83(6) ?
    C1 Ru1 C50 . . 161.33(6) ?
    C5 Ru1 C50 . . 100.35(6) ?
    C49 Ru1 C50 . . 37.49(5) ?
    C48 Ru1 C50 . . 67.41(5) ?
    C53 Ru1 C50 . . 76.89(5) ?
    C52 Ru1 C50 . . 64.75(6) ?
    C1 Ru1 C51 . . 154.86(6) ?
    C5 Ru1 C51 . . 127.25(6) ?
    C49 Ru1 C51 . . 66.65(6) ?
    C48 Ru1 C51 . . 79.52(6) ?
    C53 Ru1 C51 . . 65.34(6) ?
    C52 Ru1 C51 . . 36.62(6) ?
    C50 Ru1 C51 . . 35.47(6) ?
    C1 Ru1 Cl1 . . 83.88(4) ?
    C5 Ru1 Cl1 . . 88.20(4) ?
    C49 Ru1 Cl1 . . 151.81(4) ?
    C48 Ru1 Cl1 . . 156.94(4) ?
    C53 Ru1 Cl1 . . 119.26(4) ?
    C52 Ru1 Cl1 . . 92.50(4) ?
    C50 Ru1 Cl1 . . 114.67(4) ?
    C51 Ru1 Cl1 . . 90.36(4) ?
    N1 C1 N2 . . 103.80(13) ?
    N1 C1 Ru1 . . 118.37(10) ?
    N2 C1 Ru1 . . 137.78(11) ?
    C1 N1 C2 . . 112.28(12) ?
    C1 N1 C4 . . 116.48(12) ?
    C2 N1 C4 . . 131.23(13) ?
    C3 C2 N1 . . 105.84(14) ?
    C3 C2 H2 . . 127.1 ?
    N1 C2 H2 . . 127.1 ?
    C2 C3 N2 . . 107.57(13) ?
    C2 C3 H3 . . 126.2 ?
    N2 C3 H3 . . 126.2 ?
    C1 N2 C3 . . 110.50(12) ?
    C1 N2 C26 . . 126.56(13) ?
    C3 N2 C26 . . 122.72(12) ?
    C9 C4 C5 . . 126.27(13) ?
    C9 C4 N1 . . 120.21(13) ?
    C5 C4 N1 . . 113.52(13) ?
    C4 C5 C6 . . 113.47(13) ?
    C4 C5 Ru1 . . 114.45(10) ?
    C6 C5 Ru1 . . 132.08(11) ?
    C7 C6 C5 . . 121.27(13) ?
    C7 C6 C10 . . 115.39(12) ?
    C5 C6 C10 . . 123.24(13) ?
    C8 C7 C6 . . 122.45(13) ?
    C8 C7 H7 . . 118.8 ?
    C6 C7 H7 . . 118.8 ?
    C7 C8 C9 . . 117.75(13) ?
    C7 C8 C18 . . 122.76(13) ?
    C9 C8 C18 . . 119.48(13) ?
    C4 C9 C8 . . 118.78(14) ?
    C4 C9 H9 . . 120.6 ?
    C8 C9 H9 . . 120.6 ?
    C11 C10 C15 . . 120.35(15) ?
    C11 C10 C6 . . 119.19(14) ?
    C15 C10 C6 . . 120.44(14) ?
    C12 C11 C10 . . 119.19(16) ?
    C12 C11 C16 . . 118.88(15) ?
    C10 C11 C16 . . 121.92(14) ?
    C13 C12 C11 . . 120.66(16) ?
    C13 C12 H12 . . 119.7 ?
    C11 C12 H12 . . 119.7 ?
    C12 C13 C14 . . 119.77(16) ?
    C12 C13 H13 . . 120.1 ?
    C14 C13 H13 . . 120.1 ?
    C13 C14 C15 . . 121.39(16) ?
    C13 C14 H14 . . 119.3 ?
    C15 C14 H14 . . 119.3 ?
    C14 C15 C10 . . 118.44(15) ?
    C14 C15 C17 . . 120.66(15) ?
    C10 C15 C17 . . 120.89(15) ?
    C11 C16 H16 . . 109.5 ?
    C11 C16 H16A . . 109.5 ?
    H16 C16 H16A . . 109.5 ?
    C11 C16 H16B . . 109.5 ?
    H16 C16 H16B . . 109.5 ?
    H16A C16 H16B . . 109.5 ?
    C15 C17 H17 . . 109.5 ?
    C15 C17 H17A . . 109.5 ?
    H17 C17 H17A . . 109.5 ?
    C15 C17 H17B . . 109.5 ?
    H17 C17 H17B . . 109.5 ?
    H17A C17 H17B . . 109.5 ?
    C19 C18 C23 . . 120.48(14) ?
    C19 C18 C8 . . 119.89(13) ?
    C23 C18 C8 . . 119.62(13) ?
    C20 C19 C18 . . 118.87(14) ?
    C20 C19 C24 . . 119.88(14) ?
    C18 C19 C24 . . 121.18(14) ?
    C21 C20 C19 . . 120.92(15) ?
    C21 C20 H20 . . 119.5 ?
    C19 C20 H20 . . 119.5 ?
    C20 C21 C22 . . 119.85(15) ?
    C20 C21 H21 . . 120.1 ?
    C22 C21 H21 . . 120.1 ?
    C21 C22 C23 . . 120.95(15) ?
    C21 C22 H22 . . 119.5 ?
    C23 C22 H22 . . 119.5 ?
    C22 C23 C18 . . 118.88(14) ?
    C22 C23 C25 . . 120.82(14) ?
    C18 C23 C25 . . 120.27(14) ?
    C19 C24 H24 . . 109.5 ?
    C19 C24 H24A . . 109.5 ?
    H24 C24 H24A . . 109.5 ?
    C19 C24 H24B . . 109.5 ?
    H24 C24 H24B . . 109.5 ?
    H24A C24 H24B . . 109.5 ?
    C23 C25 H25 . . 109.5 ?
    C23 C25 H25A . . 109.5 ?
    H25 C25 H25A . . 109.5 ?
    C23 C25 H25B . . 109.5 ?
    H25 C25 H25B . . 109.5 ?
    H25A C25 H25B . . 109.5 ?
    C27 C26 C31 . . 121.54(14) ?
    C27 C26 N2 . . 119.76(12) ?
    C31 C26 N2 . . 118.64(13) ?
    C26 C27 C28 . . 119.77(13) ?
    C26 C27 H27 . . 120.1 ?
    C28 C27 H27 . . 120.1 ?
    C27 C28 C29 . . 118.69(14) ?
    C27 C28 C32 . . 119.41(13) ?
    C29 C28 C32 . . 121.89(14) ?
    C30 C29 C28 . . 121.15(14) ?
    C30 C29 H29 . . 119.4 ?
    C28 C29 H29 . . 119.4 ?
    C29 C30 C31 . . 119.70(13) ?
    C29 C30 C40 . . 122.21(14) ?
    C31 C30 C40 . . 118.09(14) ?
    C30 C31 C26 . . 119.11(14) ?
    C30 C31 H31 . . 120.4 ?
    C26 C31 H31 . . 120.4 ?
    C37 C32 C33 . . 119.85(16) ?
    C37 C32 C28 . . 120.38(15) ?
    C33 C32 C28 . . 119.75(16) ?
    C34 C33 C32 . . 119.0(2) ?
    C34 C33 C38 . . 118.17(18) ?
    C32 C33 C38 . . 122.87(16) ?
    C35 C34 C33 . . 121.3(2) ?
    C35 C34 H34 . . 119.4 ?
    C33 C34 H34 . . 119.4 ?
    C34 C35 C36 . . 120.16(19) ?
    C34 C35 H35 . . 119.9 ?
    C36 C35 H35 . . 119.9 ?
    C35 C36 C37 . . 120.8(2) ?
    C35 C36 H36 . . 119.6 ?
    C37 C36 H36 . . 119.6 ?
    C32 C37 C36 . . 118.96(18) ?
    C32 C37 C39 . . 122.19(16) ?
    C36 C37 C39 . . 118.81(18) ?
    C33 C38 H38 . . 109.5 ?
    C33 C38 H38A . . 109.5 ?
    H38 C38 H38A . . 109.5 ?
    C33 C38 H38B . . 109.5 ?
    H38 C38 H38B . . 109.5 ?
    H38A C38 H38B . . 109.5 ?
    C37 C39 H39 . . 109.5 ?
    C37 C39 H39A . . 109.5 ?
    H39 C39 H39A . . 109.5 ?
    C37 C39 H39B . . 109.5 ?
    H39 C39 H39B . . 109.5 ?
    H39A C39 H39B . . 109.5 ?
    C41 C40 C45 . . 121.78(16) ?
    C41 C40 C30 . . 119.48(16) ?
    C45 C40 C30 . . 118.56(17) ?
    C40 C41 C42 . . 118.3(2) ?
    C40 C41 C46 . . 121.48(15) ?
    C42 C41 C46 . . 120.2(2) ?
    C43 C42 C41 . . 119.8(2) ?
    C43 C42 H42 . . 120.1 ?
    C41 C42 H42 . . 120.1 ?
    C44 C43 C42 . . 121.42(18) ?
    C44 C43 H43 . . 119.3 ?
    C42 C43 H43 . . 119.3 ?
    C43 C44 C45 . . 120.5(2) ?
    C43 C44 H44 . . 119.7 ?
    C45 C44 H44 . . 119.7 ?
    C44 C45 C40 . . 118.1(2) ?
    C44 C45 C47 . . 119.8(2) ?
    C40 C45 C47 . . 122.06(16) ?
    C41 C46 H46 . . 109.5 ?
    C41 C46 H46A . . 109.5 ?
    H46 C46 H46A . . 109.5 ?
    C41 C46 H46B . . 109.5 ?
    H46 C46 H46B . . 109.5 ?
    H46A C46 H46B . . 109.5 ?
    C45 C47 H47 . . 109.5 ?
    C45 C47 H47A . . 109.5 ?
    H47 C47 H47A . . 109.5 ?
    C45 C47 H47B . . 109.5 ?
    H47 C47 H47B . . 109.5 ?
    H47A C47 H47B . . 109.5 ?
    C49 C48 C53 . . 117.32(13) ?
    C49 C48 C54 . . 123.09(14) ?
    C53 C48 C54 . . 119.55(14) ?
    C49 C48 Ru1 . . 69.88(8) ?
    C53 C48 Ru1 . . 73.37(8) ?
    C54 C48 Ru1 . . 129.30(11) ?
    C48 C49 C50 . . 120.92(14) ?
    C48 C49 Ru1 . . 72.02(8) ?
    C50 C49 Ru1 . . 75.75(9) ?
    C48 C49 H49 . . 119.5 ?
    C50 C49 H49 . . 119.5 ?
    Ru1 C49 H49 . . 124.2 ?
    C51 C50 C49 . . 120.49(14) ?
    C51 C50 Ru1 . . 73.07(9) ?
    C49 C50 Ru1 . . 66.76(8) ?
    C51 C50 H50 . . 119.8 ?
    C49 C50 H50 . . 119.8 ?
    Ru1 C50 H50 . . 133.7 ?
    C50 C51 C52 . . 118.84(14) ?
    C50 C51 C57 . . 121.45(15) ?
    C52 C51 C57 . . 119.67(15) ?
    C50 C51 Ru1 . . 71.46(9) ?
    C52 C51 Ru1 . . 70.75(9) ?
    C57 C51 Ru1 . . 127.87(12) ?
    C53 C52 C51 . . 120.40(15) ?
    C53 C52 Ru1 . . 71.00(9) ?
    C51 C52 Ru1 . . 72.63(9) ?
    C53 C52 H52 . . 119.8 ?
    C51 C52 H52 . . 119.8 ?
    Ru1 C52 H52 . . 128.9 ?
    C52 C53 C48 . . 121.62(14) ?
    C52 C53 Ru1 . . 73.17(9) ?
    C48 C53 Ru1 . . 68.94(8) ?
    C52 C53 H53 . . 119.2 ?
    C48 C53 H53 . . 119.2 ?
    Ru1 C53 H53 . . 131.7 ?
    C48 C54 C56 . . 113.15(13) ?
    C48 C54 C55 . . 109.44(14) ?
    C56 C54 C55 . . 110.97(15) ?
    C48 C54 H54 . . 107.7 ?
    C56 C54 H54 . . 107.7 ?
    C55 C54 H54 . . 107.7 ?
    C54 C55 H55 . . 109.5 ?
    C54 C55 H55A . . 109.5 ?
    H55 C55 H55A . . 109.5 ?
    C54 C55 H55B . . 109.5 ?
    H55 C55 H55B . . 109.5 ?
    H55A C55 H55B . . 109.5 ?
    C54 C56 H56 . . 109.5 ?
    C54 C56 H56A . . 109.5 ?
    H56 C56 H56A . . 109.5 ?
    C54 C56 H56B . . 109.5 ?
    H56 C56 H56B . . 109.5 ?
    H56A C56 H56B . . 109.5 ?
    C51 C57 H57 . . 109.5 ?
    C51 C57 H57A . . 109.5 ?
    H57 C57 H57A . . 109.5 ?
    C51 C57 H57B . . 109.5 ?
    H57 C57 H57B . . 109.5 ?
    H57A C57 H57B . . 109.5 ?
    C63 C58 C59 . . 119.8(2) ?
    C63 C58 H58 . . 120.1 ?
    C59 C58 H58 . . 120.1 ?
    C60 C59 C58 . . 120.04(19) ?
    C60 C59 H59 . . 120.0 ?
    C58 C59 H59 . . 120.0 ?
    C59 C60 C61 . . 120.4(2) ?
    C59 C60 H60 . . 119.8 ?
    C61 C60 H60 . . 119.8 ?
    C60 C61 C62 . . 119.7(2) ?
    C60 C61 H61 . . 120.1 ?
    C62 C61 H61 . . 120.1 ?
    C63 C62 C61 . . 119.85(19) ?
    C63 C62 H62 . . 120.1 ?
    C61 C62 H62 . . 120.1 ?
    C62 C63 C58 . . 120.25(19) ?
    C62 C63 H63 . . 119.9 ?
    C58 C63 H63 . . 119.9 ?
    C65 C64 C69 . . 120.1(2) ?
    C65 C64 H64 . . 119.9 ?
    C69 C64 H64 . . 119.9 ?
    C64 C65 C66 . . 120.8(2) ?
    C64 C65 H65 . . 119.6 ?
    C66 C65 H65 . . 119.6 ?
    C67 C66 C65 . . 118.9(3) ?
    C67 C66 H66 . . 120.6 ?
    C65 C66 H66 . . 120.6 ?
    C66 C67 C68 . . 120.3(2) ?
    C66 C67 H67 . . 119.9 ?
    C68 C67 H67 . . 119.9 ?
    C69 C68 C67 . . 120.5(2) ?
    C69 C68 H68 . . 119.8 ?
    C67 C68 H68 . . 119.8 ?
    C68 C69 C64 . . 119.4(3) ?
    C68 C69 H69 . . 120.3 ?
    C64 C69 H69 . . 120.3 ?
loop_
    _geom_torsion_atom_site_label_1
    _geom_torsion_atom_site_label_2
    _geom_torsion_atom_site_label_3
    _geom_torsion_atom_site_label_4
    _geom_torsion_site_symmetry_1
    _geom_torsion_site_symmetry_2
    _geom_torsion_site_symmetry_3
    _geom_torsion_site_symmetry_4
    _geom_torsion
    _geom_torsion_publ_flag
    C5 Ru1 C1 N1 . . . . 1.61(10) ?
    C49 Ru1 C1 N1 . . . . 86.60(12) ?
    C48 Ru1 C1 N1 . . . . 115.27(11) ?
    C53 Ru1 C1 N1 . . . . 153.21(11) ?
    C52 Ru1 C1 N1 . . . . -177.40(10) ?
    C50 Ru1 C1 N1 . . . . 85.89(19) ?
    C51 Ru1 C1 N1 . . . . -165.58(11) ?
    Cl1 Ru1 C1 N1 . . . . -87.93(10) ?
    C5 Ru1 C1 N2 . . . . 178.56(16) ?
    C49 Ru1 C1 N2 . . . . -96.45(16) ?
    C48 Ru1 C1 N2 . . . . -67.78(16) ?
    C53 Ru1 C1 N2 . . . . -29.84(16) ?
    C52 Ru1 C1 N2 . . . . -0.45(17) ?
    C50 Ru1 C1 N2 . . . . -97.2(2) ?
    C51 Ru1 C1 N2 . . . . 11.4(2) ?
    Cl1 Ru1 C1 N2 . . . . 89.02(15) ?
    N2 C1 N1 C2 . . . . 0.20(16) ?
    Ru1 C1 N1 C2 . . . . 178.08(10) ?
    N2 C1 N1 C4 . . . . -179.11(12) ?
    Ru1 C1 N1 C4 . . . . -1.22(16) ?
    C1 N1 C2 C3 . . . . 0.40(17) ?
    C4 N1 C2 C3 . . . . 179.58(15) ?
    N1 C2 C3 N2 . . . . -0.82(17) ?
    N1 C1 N2 C3 . . . . -0.71(15) ?
    Ru1 C1 N2 C3 . . . . -177.95(12) ?
    N1 C1 N2 C26 . . . . 173.97(13) ?
    Ru1 C1 N2 C26 . . . . -3.3(2) ?
    C2 C3 N2 C1 . . . . 0.99(18) ?
    C2 C3 N2 C26 . . . . -173.93(13) ?
    C1 N1 C4 C9 . . . . -179.43(12) ?
    C2 N1 C4 C9 . . . . 1.4(2) ?
    C1 N1 C4 C5 . . . . -0.36(18) ?
    C2 N1 C4 C5 . . . . -179.51(14) ?
    C9 C4 C5 C6 . . . . 0.5(2) ?
    N1 C4 C5 C6 . . . . -178.55(12) ?
    C9 C4 C5 Ru1 . . . . -179.34(11) ?
    N1 C4 C5 Ru1 . . . . 1.66(15) ?
    C1 Ru1 C5 C4 . . . . -1.75(10) ?
    C49 Ru1 C5 C4 . . . . -125.81(11) ?
    C48 Ru1 C5 C4 . . . . -93.10(11) ?
    C53 Ru1 C5 C4 . . . . -81.29(16) ?
    C52 Ru1 C5 C4 . . . . 175.14(17) ?
    C50 Ru1 C5 C4 . . . . -162.86(10) ?
    C51 Ru1 C5 C4 . . . . 171.46(9) ?
    Cl1 Ru1 C5 C4 . . . . 82.38(10) ?
    C1 Ru1 C5 C6 . . . . 178.51(14) ?
    C49 Ru1 C5 C6 . . . . 54.46(14) ?
    C48 Ru1 C5 C6 . . . . 87.16(14) ?
    C53 Ru1 C5 C6 . . . . 98.98(16) ?
    C52 Ru1 C5 C6 . . . . -4.6(3) ?
    C50 Ru1 C5 C6 . . . . 17.40(14) ?
    C51 Ru1 C5 C6 . . . . -8.28(16) ?
    Cl1 Ru1 C5 C6 . . . . -97.36(13) ?
    C4 C5 C6 C7 . . . . -0.39(19) ?
    Ru1 C5 C6 C7 . . . . 179.34(11) ?
    C4 C5 C6 C10 . . . . 175.82(13) ?
    Ru1 C5 C6 C10 . . . . -4.4(2) ?
    C5 C6 C7 C8 . . . . 0.3(2) ?
    C10 C6 C7 C8 . . . . -176.21(13) ?
    C6 C7 C8 C9 . . . . -0.2(2) ?
    C6 C7 C8 C18 . . . . 178.86(13) ?
    C5 C4 C9 C8 . . . . -0.4(2) ?
    N1 C4 C9 C8 . . . . 178.58(13) ?
    C7 C8 C9 C4 . . . . 0.2(2) ?
    C18 C8 C9 C4 . . . . -178.87(13) ?
    C7 C6 C10 C11 . . . . 77.39(17) ?
    C5 C6 C10 C11 . . . . -99.03(18) ?
    C7 C6 C10 C15 . . . . -101.14(17) ?
    C5 C6 C10 C15 . . . . 82.45(18) ?
    C15 C10 C11 C12 . . . . -4.5(2) ?
    C6 C10 C11 C12 . . . . 176.97(13) ?
    C15 C10 C11 C16 . . . . 174.15(14) ?
    C6 C10 C11 C16 . . . . -4.4(2) ?
    C10 C11 C12 C13 . . . . 1.0(2) ?
    C16 C11 C12 C13 . . . . -177.74(15) ?
    C11 C12 C13 C14 . . . . 2.8(2) ?
    C12 C13 C14 C15 . . . . -3.0(2) ?
    C13 C14 C15 C10 . . . . -0.5(2) ?
    C13 C14 C15 C17 . . . . 178.53(16) ?
    C11 C10 C15 C14 . . . . 4.3(2) ?
    C6 C10 C15 C14 . . . . -177.23(14) ?
    C11 C10 C15 C17 . . . . -174.75(15) ?
    C6 C10 C15 C17 . . . . 3.8(2) ?
    C7 C8 C18 C19 . . . . -86.40(18) ?
    C9 C8 C18 C19 . . . . 92.61(17) ?
    C7 C8 C18 C23 . . . . 94.86(18) ?
    C9 C8 C18 C23 . . . . -86.13(17) ?
    C23 C18 C19 C20 . . . . 2.4(2) ?
    C8 C18 C19 C20 . . . . -176.33(13) ?
    C23 C18 C19 C24 . . . . -174.46(13) ?
    C8 C18 C19 C24 . . . . 6.8(2) ?
    C18 C19 C20 C21 . . . . -1.3(2) ?
    C24 C19 C20 C21 . . . . 175.61(14) ?
    C19 C20 C21 C22 . . . . -0.3(2) ?
    C20 C21 C22 C23 . . . . 0.7(2) ?
    C21 C22 C23 C18 . . . . 0.4(2) ?
    C21 C22 C23 C25 . . . . -177.69(14) ?
    C19 C18 C23 C22 . . . . -2.0(2) ?
    C8 C18 C23 C22 . . . . 176.77(13) ?
    C19 C18 C23 C25 . . . . 176.13(14) ?
    C8 C18 C23 C25 . . . . -5.1(2) ?
    C1 N2 C26 C27 . . . . -46.2(2) ?
    C3 N2 C26 C27 . . . . 127.85(16) ?
    C1 N2 C26 C31 . . . . 136.38(15) ?
    C3 N2 C26 C31 . . . . -49.5(2) ?
    C31 C26 C27 C28 . . . . -0.6(2) ?
    N2 C26 C27 C28 . . . . -177.95(14) ?
    C26 C27 C28 C29 . . . . 1.9(2) ?
    C26 C27 C28 C32 . . . . -178.81(14) ?
    C27 C28 C29 C30 . . . . -1.8(2) ?
    C32 C28 C29 C30 . . . . 178.88(16) ?
    C28 C29 C30 C31 . . . . 0.5(3) ?
    C28 C29 C30 C40 . . . . -178.92(16) ?
    C29 C30 C31 C26 . . . . 0.8(2) ?
    C40 C30 C31 C26 . . . . -179.79(15) ?
    C27 C26 C31 C30 . . . . -0.7(2) ?
    N2 C26 C31 C30 . . . . 176.63(14) ?
    C27 C28 C32 C37 . . . . 122.23(17) ?
    C29 C28 C32 C37 . . . . -58.5(2) ?
    C27 C28 C32 C33 . . . . -56.3(2) ?
    C29 C28 C32 C33 . . . . 122.98(18) ?
    C37 C32 C33 C34 . . . . 1.4(2) ?
    C28 C32 C33 C34 . . . . 179.90(16) ?
    C37 C32 C33 C38 . . . . -178.61(18) ?
    C28 C32 C33 C38 . . . . -0.1(3) ?
    C32 C33 C34 C35 . . . . -0.1(3) ?
    C38 C33 C34 C35 . . . . 179.9(2) ?
    C33 C34 C35 C36 . . . . -1.1(3) ?
    C34 C35 C36 C37 . . . . 0.9(3) ?
    C33 C32 C37 C36 . . . . -1.5(2) ?
    C28 C32 C37 C36 . . . . 179.97(14) ?
    C33 C32 C37 C39 . . . . 176.19(16) ?
    C28 C32 C37 C39 . . . . -2.3(2) ?
    C35 C36 C37 C32 . . . . 0.4(3) ?
    C35 C36 C37 C39 . . . . -177.39(18) ?
    C29 C30 C40 C41 . . . . -99.8(2) ?
    C31 C30 C40 C41 . . . . 80.8(2) ?
    C29 C30 C40 C45 . . . . 85.0(2) ?
    C31 C30 C40 C45 . . . . -94.5(2) ?
    C45 C40 C41 C42 . . . . -1.6(3) ?
    C30 C40 C41 C42 . . . . -176.67(16) ?
    C45 C40 C41 C46 . . . . 177.65(18) ?
    C30 C40 C41 C46 . . . . 2.5(3) ?
    C40 C41 C42 C43 . . . . 2.0(3) ?
    C46 C41 C42 C43 . . . . -177.2(2) ?
    C41 C42 C43 C44 . . . . -0.6(3) ?
    C42 C43 C44 C45 . . . . -1.2(3) ?
    C43 C44 C45 C40 . . . . 1.6(3) ?
    C43 C44 C45 C47 . . . . 179.9(2) ?
    C41 C40 C45 C44 . . . . -0.2(3) ?
    C30 C40 C45 C44 . . . . 174.94(16) ?
    C41 C40 C45 C47 . . . . -178.45(18) ?
    C30 C40 C45 C47 . . . . -3.3(3) ?
    C1 Ru1 C48 C49 . . . . -139.77(9) ?
    C5 Ru1 C48 C49 . . . . -60.98(10) ?
    C53 Ru1 C48 C49 . . . . 128.29(14) ?
    C52 Ru1 C48 C49 . . . . 101.43(10) ?
    C50 Ru1 C48 C49 . . . . 30.44(9) ?
    C51 Ru1 C48 C49 . . . . 65.34(9) ?
    Cl1 Ru1 C48 C49 . . . . 130.62(10) ?
    C1 Ru1 C48 C53 . . . . 91.94(10) ?
    C5 Ru1 C48 C53 . . . . 170.74(9) ?
    C49 Ru1 C48 C53 . . . . -128.29(14) ?
    C52 Ru1 C48 C53 . . . . -26.86(9) ?
    C50 Ru1 C48 C53 . . . . -97.85(10) ?
    C51 Ru1 C48 C53 . . . . -62.95(9) ?
    Cl1 Ru1 C48 C53 . . . . 2.33(17) ?
    C1 Ru1 C48 C54 . . . . -22.94(15) ?
    C5 Ru1 C48 C54 . . . . 55.86(15) ?
    C49 Ru1 C48 C54 . . . . 116.84(18) ?
    C53 Ru1 C48 C54 . . . . -114.87(18) ?
    C52 Ru1 C48 C54 . . . . -141.73(16) ?
    C50 Ru1 C48 C54 . . . . 147.27(16) ?
    C51 Ru1 C48 C54 . . . . -177.83(15) ?
    Cl1 Ru1 C48 C54 . . . . -112.54(15) ?
    C53 C48 C49 C50 . . . . -2.4(2) ?
    C54 C48 C49 C50 . . . . 175.25(14) ?
    Ru1 C48 C49 C50 . . . . -60.26(13) ?
    C53 C48 C49 Ru1 . . . . 57.84(12) ?
    C54 C48 C49 Ru1 . . . . -124.50(15) ?
    C1 Ru1 C49 C48 . . . . 50.59(11) ?
    C5 Ru1 C49 C48 . . . . 127.14(9) ?
    C53 Ru1 C49 C48 . . . . -31.39(9) ?
    C52 Ru1 C49 C48 . . . . -66.95(9) ?
    C50 Ru1 C49 C48 . . . . -129.78(13) ?
    C51 Ru1 C49 C48 . . . . -103.27(10) ?
    Cl1 Ru1 C49 C48 . . . . -140.98(8) ?
    C1 Ru1 C49 C50 . . . . -179.63(8) ?
    C5 Ru1 C49 C50 . . . . -103.08(9) ?
    C48 Ru1 C49 C50 . . . . 129.78(13) ?
    C53 Ru1 C49 C50 . . . . 98.39(10) ?
    C52 Ru1 C49 C50 . . . . 62.83(9) ?
    C51 Ru1 C49 C50 . . . . 26.51(8) ?
    Cl1 Ru1 C49 C50 . . . . -11.20(14) ?
    C48 C49 C50 C51 . . . . 6.8(2) ?
    Ru1 C49 C50 C51 . . . . -51.64(13) ?
    C48 C49 C50 Ru1 . . . . 58.44(13) ?
    C1 Ru1 C50 C51 . . . . 136.03(17) ?
    C5 Ru1 C50 C51 . . . . -143.53(9) ?
    C49 Ru1 C50 C51 . . . . 135.07(13) ?
    C48 Ru1 C50 C51 . . . . 104.16(10) ?
    C53 Ru1 C50 C51 . . . . 65.71(9) ?
    C52 Ru1 C50 C51 . . . . 29.85(9) ?
    Cl1 Ru1 C50 C51 . . . . -50.73(9) ?
    C1 Ru1 C50 C49 . . . . 1.0(2) ?
    C5 Ru1 C50 C49 . . . . 81.41(9) ?
    C48 Ru1 C50 C49 . . . . -30.90(9) ?
    C53 Ru1 C50 C49 . . . . -69.36(9) ?
    C52 Ru1 C50 C49 . . . . -105.22(10) ?
    C51 Ru1 C50 C49 . . . . -135.07(13) ?
    Cl1 Ru1 C50 C49 . . . . 174.20(7) ?
    C49 C50 C51 C52 . . . . -5.6(2) ?
    Ru1 C50 C51 C52 . . . . -54.43(13) ?
    C49 C50 C51 C57 . . . . 172.49(15) ?
    Ru1 C50 C51 C57 . . . . 123.63(16) ?
    C49 C50 C51 Ru1 . . . . 48.87(13) ?
    C1 Ru1 C51 C50 . . . . -148.47(12) ?
    C5 Ru1 C51 C50 . . . . 47.28(11) ?
    C49 Ru1 C51 C50 . . . . -27.91(9) ?
    C48 Ru1 C51 C50 . . . . -65.56(9) ?
    C53 Ru1 C51 C50 . . . . -102.37(10) ?
    C52 Ru1 C51 C50 . . . . -131.00(14) ?
    Cl1 Ru1 C51 C50 . . . . 135.29(8) ?
    C1 Ru1 C51 C52 . . . . -17.47(18) ?
    C5 Ru1 C51 C52 . . . . 178.28(8) ?
    C49 Ru1 C51 C52 . . . . 103.09(10) ?
    C48 Ru1 C51 C52 . . . . 65.44(10) ?
    C53 Ru1 C51 C52 . . . . 28.63(9) ?
    C50 Ru1 C51 C52 . . . . 131.00(14) ?
    Cl1 Ru1 C51 C52 . . . . -93.71(9) ?
    C1 Ru1 C51 C57 . . . . 95.66(19) ?
    C5 Ru1 C51 C57 . . . . -68.59(17) ?
    C49 Ru1 C51 C57 . . . . -143.79(16) ?
    C48 Ru1 C51 C57 . . . . 178.57(16) ?
    C53 Ru1 C51 C57 . . . . 141.76(17) ?
    C52 Ru1 C51 C57 . . . . 113.13(19) ?
    C50 Ru1 C51 C57 . . . . -115.87(19) ?
    Cl1 Ru1 C51 C57 . . . . 19.42(15) ?
    C50 C51 C52 C53 . . . . 0.2(2) ?
    C57 C51 C52 C53 . . . . -177.94(15) ?
    Ru1 C51 C52 C53 . . . . -54.62(14) ?
    C50 C51 C52 Ru1 . . . . 54.77(13) ?
    C57 C51 C52 Ru1 . . . . -123.32(15) ?
    C1 Ru1 C52 C53 . . . . -56.44(11) ?
    C5 Ru1 C52 C53 . . . . 127.03(18) ?
    C49 Ru1 C52 C53 . . . . 66.21(10) ?
    C48 Ru1 C52 C53 . . . . 28.15(9) ?
    C50 Ru1 C52 C53 . . . . 102.99(10) ?
    C51 Ru1 C52 C53 . . . . 131.95(14) ?
    Cl1 Ru1 C52 C53 . . . . -140.82(9) ?
    C1 Ru1 C52 C51 . . . . 171.62(9) ?
    C5 Ru1 C52 C51 . . . . -4.9(2) ?
    C49 Ru1 C52 C51 . . . . -65.73(9) ?
    C48 Ru1 C52 C51 . . . . -103.79(10) ?
    C53 Ru1 C52 C51 . . . . -131.94(14) ?
    C50 Ru1 C52 C51 . . . . -28.96(9) ?
    Cl1 Ru1 C52 C51 . . . . 87.23(9) ?
    C51 C52 C53 C48 . . . . 4.2(2) ?
    Ru1 C52 C53 C48 . . . . -51.15(13) ?
    C51 C52 C53 Ru1 . . . . 55.38(14) ?
    C49 C48 C53 C52 . . . . -3.0(2) ?
    C54 C48 C53 C52 . . . . 179.21(15) ?
    Ru1 C48 C53 C52 . . . . 53.02(14) ?
    C49 C48 C53 Ru1 . . . . -56.05(12) ?
    C54 C48 C53 Ru1 . . . . 126.19(14) ?
    C1 Ru1 C53 C52 . . . . 132.84(10) ?
    C5 Ru1 C53 C52 . . . . -152.46(12) ?
    C49 Ru1 C53 C52 . . . . -102.99(10) ?
    C48 Ru1 C53 C52 . . . . -134.71(14) ?
    C50 Ru1 C53 C52 . . . . -64.81(10) ?
    C51 Ru1 C53 C52 . . . . -29.22(9) ?
    Cl1 Ru1 C53 C52 . . . . 46.34(10) ?
    C1 Ru1 C53 C48 . . . . -92.45(10) ?
    C5 Ru1 C53 C48 . . . . -17.75(17) ?
    C49 Ru1 C53 C48 . . . . 31.71(9) ?
    C52 Ru1 C53 C48 . . . . 134.71(14) ?
    C50 Ru1 C53 C48 . . . . 69.90(9) ?
    C51 Ru1 C53 C48 . . . . 105.49(10) ?
    Cl1 Ru1 C53 C48 . . . . -178.95(8) ?
    C49 C48 C54 C56 . . . . 31.6(2) ?
    C53 C48 C54 C56 . . . . -150.78(15) ?
    Ru1 C48 C54 C56 . . . . -58.6(2) ?
    C49 C48 C54 C55 . . . . -92.70(18) ?
    C53 C48 C54 C55 . . . . 84.92(19) ?
    Ru1 C48 C54 C55 . . . . 177.14(12) ?
    C63 C58 C59 C60 . . . . -0.2(3) ?
    C58 C59 C60 C61 . . . . 0.2(3) ?
    C59 C60 C61 C62 . . . . -0.4(3) ?
    C60 C61 C62 C63 . . . . 0.5(3) ?
    C61 C62 C63 C58 . . . . -0.5(3) ?
    C59 C58 C63 C62 . . . . 0.3(3) ?
    C69 C64 C65 C66 . . . . -0.5(4) ?
    C64 C65 C66 C67 . . . . 0.4(4) ?
    C65 C66 C67 C68 . . . . 0.2(3) ?
    C66 C67 C68 C69 . . . . -0.5(3) ?
    C67 C68 C69 C64 . . . . 0.3(4) ?
    C65 C64 C69 C68 . . . . 0.2(4) ?
_iucr_refine_instructions_details
;
TITL
REM  Yadorkari-X generated
CELL 0.71075 12.9207 19.2867 22.9773 90.0000 98.6792 90.0000
ZERR 4.0 0.0012 0.0017 0.0022 0.0000 0.0018 0.0000
LATT 1
SYMM 1/2-X, 1/2+Y, -Z
REM  SPGR P21/a monoclinic
SFAC C H N Cl Ru
UNIT 276 276 8 4 4
SIZE 0.20 0.19 0.11
TEMP -149.8
L.S. 100
FMAP 2
PLAN -25
ACTA
CONF
WPDB -1
BOND $H
MERG 2
OMIT -10.000000 55.000000
WGHT    0.060100    0.242100
FVAR       4.46224
RU1   5    0.360440   -0.062895    0.706449    11.00000    0.01645    0.01408 =
         0.01647    0.00014    0.00309    0.00035
CL1   4    0.253694   -0.051121    0.783182    11.00000    0.02472    0.03297 =
         0.02461   -0.00258    0.01080   -0.00300
C1    1    0.430584    0.023654    0.742435    11.00000    0.01599    0.01810 =
         0.01840    0.00046    0.00468   -0.00035
N1    3    0.390479    0.085739    0.723511    11.00000    0.01761    0.01426 =
         0.02144    0.00020    0.00159   -0.00119
C2    1    0.444080    0.140530    0.753158    11.00000    0.02182    0.01697 =
         0.02953   -0.00087   -0.00063   -0.00335
AFIX  43
H2    2    0.429650    0.188555    0.747453    11.00000   -1.20000
AFIX   0
C3    1    0.520596    0.111818    0.791601    11.00000    0.02243    0.02172 =
         0.02943    0.00009   -0.00332   -0.00509
AFIX  43
H3    2    0.571558    0.135998    0.818173    11.00000   -1.20000
AFIX   0
N2    3    0.511760    0.040410    0.785491    11.00000    0.01659    0.01952 =
         0.02291    0.00113    0.00004   -0.00144
C4    1    0.302433    0.084436    0.678462    11.00000    0.01503    0.01872 =
         0.01838   -0.00047    0.00282    0.00000
C5    1    0.271031    0.017432    0.660259    11.00000    0.01441    0.01707 =
         0.01881    0.00091    0.00395    0.00156
C6    1    0.184538    0.016228    0.614205    11.00000    0.01644    0.01750 =
         0.01993   -0.00209    0.00273    0.00094
C7    1    0.137366    0.077687    0.590933    11.00000    0.01683    0.01890 =
         0.02228   -0.00127    0.00068    0.00005
AFIX  43
H7    2    0.079392    0.074731    0.560232    11.00000   -1.20000
AFIX   0
C8    1    0.172226    0.142776    0.611086    11.00000    0.01674    0.01722 =
         0.02019    0.00078    0.00405    0.00125
C9    1    0.257056    0.145816    0.656174    11.00000    0.01733    0.01396 =
         0.02237   -0.00192    0.00329   -0.00247
AFIX  43
H9    2    0.283365    0.189213    0.671391    11.00000   -1.20000
AFIX   0
C10   1    0.141478   -0.049130    0.584728    11.00000    0.01709    0.01617 =
         0.02432   -0.00106   -0.00174    0.00162
C11   1    0.170370   -0.067782    0.530534    11.00000    0.02178    0.02199 =
         0.02263   -0.00231   -0.00328    0.00369
C12   1    0.134245   -0.130313    0.504424    11.00000    0.02642    0.02833 =
         0.02725   -0.00807   -0.00580    0.00649
AFIX  43
H12   2    0.154382   -0.143656    0.467940    11.00000   -1.20000
AFIX   0
C13   1    0.069508   -0.172990    0.531100    11.00000    0.02385    0.02172 =
         0.04524   -0.01061   -0.00889    0.00079
AFIX  43
H13   2    0.047778   -0.216410    0.513919    11.00000   -1.20000
AFIX   0
C14   1    0.036443   -0.152305    0.582886    11.00000    0.01898    0.02360 =
         0.04622   -0.00275   -0.00112   -0.00429
AFIX  43
H14   2   -0.010774   -0.180885    0.599974    11.00000   -1.20000
AFIX   0
C15   1    0.070862   -0.090505    0.610509    11.00000    0.01714    0.02266 =
         0.03301   -0.00204    0.00205   -0.00032
C16   1    0.237563   -0.021561    0.498804    11.00000    0.03814    0.03073 =
         0.02478   -0.00019    0.00695    0.00403
AFIX 137
H16   2    0.273115   -0.049594    0.472243    11.00000   -1.50000
H16A  2    0.289815    0.001742    0.527585    11.00000   -1.50000
H16B  2    0.193454    0.013226    0.475948    11.00000   -1.50000
AFIX   0
C17   1    0.032187   -0.068062    0.665873    11.00000    0.02728    0.03468 =
         0.04436   -0.00528    0.01443   -0.00646
AFIX 137
H17   2   -0.021153   -0.100708    0.675094    11.00000   -1.50000
H17A  2    0.001655   -0.021578    0.660342    11.00000   -1.50000
H17B  2    0.090775   -0.067228    0.698374    11.00000   -1.50000
AFIX   0
C18   1    0.123772    0.208285    0.585860    11.00000    0.01526    0.01508 =
         0.02212   -0.00057   -0.00075   -0.00165
C19   1    0.157612    0.237912    0.536449    11.00000    0.01654    0.02138 =
         0.02547    0.00119    0.00059   -0.00341
C20   1    0.115318    0.301486    0.515589    11.00000    0.02458    0.02250 =
         0.02700    0.00704   -0.00124   -0.00564
AFIX  43
H20   2    0.138820    0.322514    0.482552    11.00000   -1.20000
AFIX   0
C21   1    0.039899    0.334139    0.542306    11.00000    0.02902    0.01468 =
         0.03246    0.00123   -0.00789    0.00056
AFIX  43
H21   2    0.011994    0.377442    0.527787    11.00000   -1.20000
AFIX   0
C22   1    0.004920    0.303603    0.590404    11.00000    0.02265    0.02061 =
         0.02997   -0.00430   -0.00040    0.00426
AFIX  43
H22   2   -0.047601    0.326037    0.608363    11.00000   -1.20000
AFIX   0
C23   1    0.045565    0.240699    0.612697    11.00000    0.01977    0.01855 =
         0.02309   -0.00244    0.00093   -0.00078
C24   1    0.234031    0.200879    0.503953    11.00000    0.02568    0.03613 =
         0.03090    0.00711    0.01093    0.00114
AFIX 137
H24   2    0.298833    0.191714    0.530953    11.00000   -1.50000
H24A  2    0.249540    0.229910    0.471343    11.00000   -1.50000
H24B  2    0.203481    0.156899    0.488402    11.00000   -1.50000
AFIX   0
C25   1    0.004619    0.206396    0.663439    11.00000    0.03177    0.03261 =
         0.03083    0.00197    0.01294    0.00609
AFIX 137
H25   2    0.055300    0.212314    0.699373    11.00000   -1.50000
H25A  2   -0.005976    0.156847    0.655148    11.00000   -1.50000
H25B  2   -0.062141    0.227680    0.668850    11.00000   -1.50000
AFIX   0
C26   1    0.574764   -0.006876    0.823591    11.00000    0.01911    0.02052 =
         0.01816   -0.00019   -0.00009    0.00196
C27   1    0.527526   -0.059393    0.851010    11.00000    0.01829    0.02490 =
         0.01890   -0.00214    0.00180   -0.00213
AFIX  43
H27   2    0.453659   -0.064981    0.843573    11.00000   -1.20000
AFIX   0
C28   1    0.588609   -0.104075    0.889570    11.00000    0.02511    0.02293 =
         0.01788   -0.00048    0.00281   -0.00300
C29   1    0.697163   -0.093143    0.900956    11.00000    0.02408    0.02711 =
         0.01856    0.00357    0.00023    0.00085
AFIX  43
H29   2    0.739352   -0.122466    0.928065    11.00000   -1.20000
AFIX   0
C30   1    0.743930   -0.040280    0.873326    11.00000    0.01863    0.02667 =
         0.02205    0.00227    0.00188    0.00142
C31   1    0.682544    0.003128    0.833972    11.00000    0.02017    0.02366 =
         0.02109    0.00282    0.00267   -0.00011
AFIX  43
H31   2    0.713804    0.039156    0.814422    11.00000   -1.20000
AFIX   0
C32   1    0.537049   -0.161620    0.918141    11.00000    0.02819    0.02873 =
         0.01937    0.00387   -0.00254   -0.00885
C33   1    0.456923   -0.146390    0.951440    11.00000    0.03620    0.04543 =
         0.02922    0.00380    0.00739   -0.01329
C34   1    0.409640   -0.200707    0.977679    11.00000    0.04705    0.05874 =
         0.04100    0.00888    0.01293   -0.01993
AFIX  43
H34   2    0.355595   -0.190766    1.000245    11.00000   -1.20000
AFIX   0
C35   1    0.439396   -0.267602    0.971587    11.00000    0.05858    0.05762 =
         0.04038    0.01779    0.00126   -0.03013
AFIX  43
H35   2    0.406973   -0.303753    0.990372    11.00000   -1.20000
AFIX   0
C36   1    0.516533   -0.283109    0.938205    11.00000    0.05819    0.03011 =
         0.03731    0.00898   -0.01078   -0.01380
AFIX  43
H36   2    0.536151   -0.330052    0.933715    11.00000   -1.20000
AFIX   0
C37   1    0.566293   -0.230455    0.910841    11.00000    0.03881    0.02982 =
         0.02595    0.00499   -0.00754   -0.00624
C38   1    0.419556   -0.073676    0.960108    11.00000    0.05902    0.05638 =
         0.05066   -0.00361    0.03470   -0.00524
AFIX 137
H38   2    0.360950   -0.062700    0.929195    11.00000   -1.50000
H38A  2    0.476923   -0.040956    0.958055    11.00000   -1.50000
H38B  2    0.396483   -0.070059    0.998713    11.00000   -1.50000
AFIX   0
C39   1    0.646927   -0.250221    0.872627    11.00000    0.05556    0.03010 =
         0.04735    0.00331    0.00465    0.00630
AFIX 137
H39   2    0.638233   -0.221011    0.837327    11.00000   -1.50000
H39A  2    0.637650   -0.298999    0.861060    11.00000   -1.50000
H39B  2    0.717256   -0.243490    0.894681    11.00000   -1.50000
AFIX   0
C40   1    0.860220   -0.028242    0.883953    11.00000    0.01733    0.03552 =
         0.03182    0.01616    0.00046    0.00015
C41   1    0.901297    0.023432    0.922523    11.00000    0.02621    0.04019 =
         0.04290    0.01429   -0.00905   -0.00482
C42   1    1.009974    0.036085    0.929292    11.00000    0.03200    0.05991 =
         0.07057    0.03198   -0.01893   -0.01766
AFIX  43
H42   2    1.040581    0.070212    0.956371    11.00000   -1.20000
AFIX   0
C43   1    1.071919   -0.001337    0.896390    11.00000    0.01628    0.08212 =
         0.08885    0.05765    0.00046   -0.00360
AFIX  43
H43   2    1.144932    0.007846    0.900935    11.00000   -1.20000
AFIX   0
C44   1    1.030479   -0.051011    0.857662    11.00000    0.02563    0.07422 =
         0.07435    0.04533    0.01950    0.01316
AFIX  43
H44   2    1.074501   -0.075334    0.835058    11.00000   -1.20000
AFIX   0
C45   1    0.923341   -0.066563    0.850869    11.00000    0.02507    0.04645 =
         0.04860    0.02438    0.01378    0.01071
C46   1    0.832680    0.066020    0.956036    11.00000    0.05053    0.04913 =
         0.05003   -0.00970   -0.01883   -0.00397
AFIX 137
H46   2    0.785595    0.094660    0.928458    11.00000   -1.50000
H46A  2    0.876449    0.096005    0.984115    11.00000   -1.50000
H46B  2    0.791263    0.035161    0.977382    11.00000   -1.50000
AFIX   0
C47   1    0.879123   -0.121142    0.808096    11.00000    0.05566    0.06291 =
         0.04935    0.00232    0.02302    0.02123
AFIX 137
H47   2    0.852279   -0.159567    0.829401    11.00000   -1.50000
H47A  2    0.934095   -0.138277    0.786714    11.00000   -1.50000
H47B  2    0.821983   -0.101393    0.780109    11.00000   -1.50000
AFIX   0
C48   1    0.491770   -0.099000    0.664709    11.00000    0.02067    0.01899 =
         0.02361   -0.00063    0.00650    0.00422
C49   1    0.396140   -0.110069    0.626696    11.00000    0.02677    0.01797 =
         0.01722   -0.00161    0.00485    0.00507
AFIX  43
H49   2    0.384884   -0.088384    0.589149    11.00000   -1.20000
AFIX   0
C50   1    0.316448   -0.153381    0.644062    11.00000    0.02510    0.01469 =
         0.02399   -0.00431    0.00222    0.00174
AFIX  43
H50   2    0.256158   -0.164264    0.616524    11.00000   -1.20000
AFIX   0
C51   1    0.326491   -0.179764    0.701056    11.00000    0.03014    0.01455 =
         0.02876    0.00090    0.00522    0.00084
C52   1    0.422207   -0.167924    0.740333    11.00000    0.03184    0.01691 =
         0.02367    0.00344    0.00368    0.00359
AFIX  43
H52   2    0.430269   -0.185699    0.779315    11.00000   -1.20000
AFIX   0
C53   1    0.503154   -0.130623    0.721693    11.00000    0.02361    0.02067 =
         0.02371    0.00035    0.00197    0.00846
AFIX  43
H53   2    0.567647   -0.125986    0.747390    11.00000   -1.20000
AFIX   0
C54   1    0.581729   -0.058190    0.646854    11.00000    0.02356    0.02787 =
         0.02986    0.00231    0.00968    0.00156
AFIX  13
H54   2    0.620795   -0.036454    0.683178    11.00000   -1.20000
AFIX   0
C55   1    0.656775   -0.107678    0.622051    11.00000    0.03539    0.04084 =
         0.05539    0.00961    0.02425    0.01268
AFIX 137
H55   2    0.681563   -0.142911    0.651625    11.00000   -1.50000
H55A  2    0.716652   -0.081502    0.612017    11.00000   -1.50000
H55B  2    0.620159   -0.130305    0.586632    11.00000   -1.50000
AFIX   0
C56   1    0.546507   -0.000556    0.603599    11.00000    0.03299    0.02860 =
         0.04643    0.00880    0.01710   -0.00027
AFIX 137
H56   2    0.514187   -0.020657    0.566048    11.00000   -1.50000
H56A  2    0.607128    0.027485    0.597362    11.00000   -1.50000
H56B  2    0.495416    0.028796    0.619401    11.00000   -1.50000
AFIX   0
C57   1    0.237865   -0.218375    0.722715    11.00000    0.04346    0.02506 =
         0.04175    0.00423    0.01042   -0.00909
AFIX 137
H57   2    0.176153   -0.217814    0.692140    11.00000   -1.50000
H57A  2    0.220876   -0.195898    0.758341    11.00000   -1.50000
H57B  2    0.259116   -0.266443    0.731706    11.00000   -1.50000
AFIX   0
C58   1    0.830022    0.170778    0.784490    11.00000    0.05096    0.04105 =
         0.04741   -0.00203    0.02482   -0.01126
AFIX  43
H58   2    0.836246    0.203932    0.815399    11.00000   -1.20000
AFIX   0
C59   1    0.751824    0.177409    0.736633    11.00000    0.03519    0.03763 =
         0.06999    0.01661    0.02187    0.00924
AFIX  43
H59   2    0.704079    0.215093    0.734687    11.00000   -1.20000
AFIX   0
C60   1    0.743180    0.129894    0.692222    11.00000    0.03125    0.05333 =
         0.05704    0.01206   -0.00326   -0.00192
AFIX  43
H60   2    0.689491    0.134691    0.659339    11.00000   -1.20000
AFIX   0
C61   1    0.812093    0.074801    0.694788    11.00000    0.04623    0.04106 =
         0.04556   -0.00170    0.00871   -0.00478
AFIX  43
H61   2    0.805609    0.041646    0.663874    11.00000   -1.20000
AFIX   0
C62   1    0.890485    0.068140    0.742516    11.00000    0.03600    0.03828 =
         0.04859    0.01523    0.01804    0.00828
AFIX  43
H62   2    0.938412    0.030566    0.744365    11.00000   -1.20000
AFIX   0
C63   1    0.898933    0.115902    0.787211    11.00000    0.03066    0.05774 =
         0.03531    0.01541    0.00721   -0.00523
AFIX  43
H63   2    0.952483    0.111145    0.820169    11.00000   -1.20000
AFIX   0
C64   1    0.780682    0.288499    0.926759    11.00000    0.08666    0.07606 =
         0.03545    0.02008    0.00304    0.01547
AFIX  43
H64   2    0.807748    0.262532    0.960804    11.00000   -1.20000
AFIX   0
C65   1    0.830341    0.347963    0.913346    11.00000    0.05117    0.08933 =
         0.05402    0.00468    0.00203    0.00423
AFIX  43
H65   2    0.891378    0.363095    0.938447    11.00000   -1.20000
AFIX   0
C66   1    0.792768    0.385989    0.863927    11.00000    0.05359    0.06294 =
         0.05960    0.01216    0.02457    0.01409
AFIX  43
H66   2    0.827598    0.427000    0.854655    11.00000   -1.20000
AFIX   0
C67   1    0.703891    0.363579    0.828183    11.00000    0.06091    0.05600 =
         0.03923    0.01057    0.01502    0.02543
AFIX  43
H67   2    0.677136    0.389206    0.793889    11.00000   -1.20000
AFIX   0
C68   1    0.653444    0.303983    0.841971    11.00000    0.05874    0.05758 =
         0.04044   -0.00677    0.00568    0.01429
AFIX  43
H68   2    0.591838    0.289077    0.817247    11.00000   -1.20000
AFIX   0
C69   1    0.691495    0.266345    0.890885    11.00000    0.08595    0.05827 =
         0.03646    0.00019    0.01770   -0.00627
AFIX  43
H69   2    0.656839    0.225251    0.900130    11.00000   -1.20000
HKLF 4 1 1 0 0 0 1 0 0 0 1
REM
REM R1 =  0.0318 for  10644 Fo > 4sig(Fo)  and  0.0382 for all  12805 data
REM    669 parameters refined using      0 restraints
END
WGHT      0.0598      0.2728
REM Highest difference peak  0.553,  deepest hole -0.950,  1-sigma level  0.059
Q1    1   0.9142 -0.0613  0.8830  11.00000  0.05    0.55
Q2    1   0.3862 -0.0053  0.7356  11.00000  0.05    0.48
Q3    1   0.3602  0.1896  0.7050  11.00000  0.05    0.47
Q4    1   0.3192 -0.0059  0.6778  11.00000  0.05    0.42
Q5    1   0.2666 -0.0624  0.7300  11.00000  0.05    0.38
Q6    1   0.9860 -0.0587  0.8504  11.00000  0.05    0.37
Q7    1   0.4387 -0.0700  0.6737  11.00000  0.05    0.35
Q8    1   0.1374 -0.0649  0.5949  11.00000  0.05    0.35
Q9    1   0.3215 -0.0736  0.7582  11.00000  0.05    0.35
Q10   1   0.8311 -0.0344  0.8759  11.00000  0.05    0.34
Q11   1   0.3487 -0.1168  0.7381  11.00000  0.05    0.33
Q12   1   0.9651 -0.0375  0.8563  11.00000  0.05    0.32
Q13   1   1.0241 -0.0497  0.8019  11.00000  0.05    0.31
Q14   1   0.6130 -0.2336  0.8997  11.00000  0.05    0.31
Q15   1   0.2231  0.0189  0.6373  11.00000  0.05    0.30
Q16   1   0.1463  0.1762  0.5964  11.00000  0.05    0.28
Q17   1   0.4024 -0.0483  0.6580  11.00000  0.05    0.27
Q18   1   0.3792 -0.0520  0.6501  11.00000  0.05    0.27
Q19   1   0.7517  0.3263  0.7822  11.00000  0.05    0.26
Q20   1   1.0961 -0.0058  0.8875  11.00000  0.05    0.25
Q21   1   0.4571  0.1265  0.7874  11.00000  0.05    0.24
Q22   1   1.0431 -0.0145  0.8816  11.00000  0.05    0.24
Q23   1   0.1960 -0.0690  0.8219  11.00000  0.05    0.24
Q24   1   0.2789 -0.1016  0.6821  11.00000  0.05    0.24
Q25   1   0.2616 -0.0799  0.6818  11.00000  0.05    0.24
;
data_global
_journal_date_recd_electronic     2014-10-20
_journal_date_accepted     2014-10-31
_journal_name_full     'Acta Crystallographica, Section E'
_journal_year     2014
_journal_volume     70
_journal_issue     12
_journal_page_first     m394
_journal_page_last     m394
_journal_paper_category     HM
_journal_paper_doi     10.1107/S160053681402399X
_journal_coeditor_code     IS5379
_publ_contact_author_name     'Dr. Kei Goto'
_publ_contact_author_address
;
  Department of Chemistry
  Graduate School of Science and Engineering
  Tokyo Instiute of Technology
  Ookayama, Meguro-ku, Tokyo
  152-8551
  Japan
;
_publ_contact_author_email     goto@chem.titech.ac.jp
_publ_contact_author_fax     '81 3 5734 3543'
_publ_contact_author_phone     ?
_publ_section_title
;\
Crystal structure of
{3-[3,5-bis(2,6-dimethylphenyl)-1,2-phenylene]-1-(2,6,2'',6''-tetramethyl-1,\
1':3',1''-terphenyl-5'-yl)imidazol-2-ylidene}chlorido(\h^6^-<i>p</i>-cymene)\
ruthenium(II) benzene disolvate
;
loop_
    _publ_author_name
    _publ_author_address
    'Shohei Sase'
;
  Department of Chemistry
  Graduate School of Science and Engineering
  Tokyo Instiute of Technology
  Ookayama, Meguro-ku, Tokyo
  152-8551
  Japan
;
    'Yuriko Ikehara'
;
  Department of Chemistry
  Graduate School of Science and Engineering
  Tokyo Instiute of Technology
  Ookayama, Meguro-ku, Tokyo
  152-8551
  Japan
;
    'Kei Goto'
;
  Department of Chemistry
  Graduate School of Science and Engineering
  Tokyo Instiute of Technology
  Ookayama, Meguro-ku, Tokyo
  152-8551
  Japan
;
