# Supplementary material for: Crystal structure of {3-[3,5-bis­(2,6-di­methyl­phen­yl)-1,2-phenyl­ene]-1-(2,6,2′′,6′′-tetra­methyl-1,1′:3′,1′′-ter­phen­yl-5′-yl)imidazol-2-yl­idene}chlorido­(η6-p-cymene)ruthenium(II) benzene disolvate
Source: Acta Crystallogr Sect E Struct Rep Online. 2014 Nov 8;70(Pt 12):m394. doi: 10.1107/S160053681402399X (PMC4257382; doi:10.1107/S160053681402399X)
Supplement: Supplementary file 2 [file e-70-0m394-Isup2.hkl]

# 
# h,k,l, Fc-squared, Fo-squared, sigma(Fo-squared) and status flag 
# 
data_I
_shelx_title ' ' 
_shelx_refln_list_code          4 
_shelx_F_calc_maximum      226.48 
_exptl_crystal_F_000      2232.00 
_reflns_d_resolution_high  0.7697 
 
loop_ 
 _symmetry_equiv_pos_as_xyz 
 'x, y, z' 
 '-x+1/2, y+1/2, -z' 
 '-x, -y, -z' 
 'x-1/2, -y-1/2, z' 
 
_cell_length_a    12.9207 
_cell_length_b    19.2867 
_cell_length_c    22.9773 
_cell_angle_alpha  90.000 
_cell_angle_beta   98.679 
_cell_angle_gamma  90.000 
 
_shelx_F_squared_multiplier     1.000 
 
loop_ 
 _refln_index_h 
 _refln_index_k 
 _refln_index_l 
 _refln_F_squared_calc 
 _refln_F_squared_meas 
 _refln_F_squared_sigma 
 _refln_observed_status 
   2   0   0      123.70      143.89      2.98 o 
   4   0   0     1751.36     1491.20     31.50 o 
   6   0   0      800.38      774.81     14.32 o 
   8   0   0     7997.37     7293.57     59.65 o 
  10   0   0    10215.64    10971.70    142.29 o 
  12   0   0     1171.16     1111.54     46.83 o 
  14   0   0      695.78      683.27     63.18 o 
  16   0   0     1544.91     1605.81     79.70 o 
   2   1   0     4733.70     4185.94     22.88 o 
   3   1   0       55.47       42.19      5.42 o 
   4   1   0      204.96      200.33      3.72 o 
   5   1   0      137.27      177.62      3.27 o 
   6   1   0     5030.61     4924.44     73.16 o 
   7   1   0     1153.20      907.93      9.68 o 
   8   1   0     1245.51     1495.93     19.57 o 
   9   1   0      798.57      922.56     11.44 o 
  10   1   0      608.58      686.47     14.66 o 
  11   1   0     2820.61     2977.61     47.38 o 
  12   1   0      165.33      138.99     13.60 o 
  13   1   0      834.19      803.71     26.14 o 
  14   1   0       13.57       12.44      9.32 o 
  15   1   0      911.41      970.01     36.70 o 
  16   1   0      109.63       71.65     36.49 o 
   2   2   0      417.16      457.25      7.20 o 
   3   2   0    13797.98    12842.18     76.33 o 
   4   2   0     5130.46     4824.77     27.32 o 
   5   2   0      411.14      477.96      6.31 o 
   6   2   0       69.17      105.61      3.61 o 
   7   2   0      390.72      341.73      7.70 o 
   8   2   0     3896.66     3864.69     93.09 o 
   9   2   0    10346.65    10292.32     79.34 o 
  10   2   0     1135.30     1277.02     17.01 o 
  11   2   0      337.56      357.70     13.17 o 
  12   2   0       20.40       16.72      9.02 o 
  13   2   0        6.04        8.81      8.21 o 
  14   2   0      971.49      971.83     27.83 o 
  15   2   0      116.79       82.17     34.09 o 
  16   2   0      191.06      150.82     19.43 o 
   1   3   0     1317.24     1252.58     40.00 o 
   2   3   0     3509.55     3267.55     21.45 o 
   3   3   0     2124.47     2165.14     28.28 o 
   4   3   0     1163.97     1143.74     20.99 o 
   5   3   0      287.13      272.97      6.71 o 
   6   3   0    12120.67    11736.26     69.54 o 
   7   3   0     1123.27      994.54     11.79 o 
   8   3   0     3781.48     3903.91     66.12 o 
   9   3   0        6.29       10.99      5.60 o 
  10   3   0     3513.58     3702.85     50.13 o 
  11   3   0     2013.93     2103.79     34.05 o 
  12   3   0     4678.53     4929.03     55.07 o 
  13   3   0      451.00      473.72     18.42 o 
  14   3   0       63.67       47.45     29.59 o 
  15   3   0      214.90      221.22     16.02 o 
  16   3   0     2590.28     2595.03     91.22 o 
   0   4   0     1243.38     1164.48     29.94 o 
   1   4   0    24441.07    22574.45    372.91 o 
   2   4   0      427.84      489.77      8.76 o 
   3   4   0       19.97        6.74      2.94 o 
   4   4   0     1905.25     1865.89     22.91 o 
   5   4   0    10441.22     9947.33     65.59 o 
   6   4   0     1125.49     1150.22     18.20 o 
   7   4   0      564.59      564.09     10.11 o 
   8   4   0        5.05        5.09      8.40 o 
   9   4   0    17709.41    17798.93    165.70 o 
  10   4   0      995.27      998.28     21.62 o 
  11   4   0      916.52      982.51     25.17 o 
  12   4   0      197.29      197.67     17.80 o 
  13   4   0     1379.25     1338.19     44.33 o 
  14   4   0      294.20      246.66     25.70 o 
  15   4   0      213.97      221.92     28.64 o 
  16   4   0       74.15       61.27     34.13 o 
   1   5   0     5834.70     5507.22     37.38 o 
   2   5   0     4052.93     3804.74     47.36 o 
   3   5   0     1791.22     1643.00     25.21 o 
   4   5   0      126.75      104.03     12.80 o 
   6   5   0    10868.10    10167.77     38.86 o 
   7   5   0     3833.13     3987.35     61.99 o 
   8   5   0     5271.24     5278.53    111.00 o 
   9   5   0     1031.61     1082.38     30.35 o 
  10   5   0     2786.53     2942.94     57.11 o 
  11   5   0      435.29      433.65     14.04 o 
  12   5   0     5915.78     6543.38    100.61 o 
  13   5   0      164.15      158.74     29.83 o 
  14   5   0      454.28      404.95     28.46 o 
  15   5   0      243.06      212.83     15.61 o 
  16   5   0     2004.57     2144.98     74.08 o 
   0   6   0    12281.13    10982.65    191.53 o 
   1   6   0    22592.61    20543.61    101.90 o 
   2   6   0      203.56      164.81      4.79 o 
   3   6   0      313.58      375.86      7.93 o 
   4   6   0    20896.44    19478.63    103.06 o 
   5   6   0     6512.76     6417.03     44.51 o 
   6   6   0     1829.10     2006.29     31.75 o 
   7   6   0      542.55      521.13     13.51 o 
   8   6   0     6000.50     6232.88     65.52 o 
   9   6   0     4514.05     4648.05     86.78 o 
  10   6   0      274.32      271.94     12.74 o 
  11   6   0      359.12      373.16     15.69 o 
  12   6   0      740.04      721.55     30.45 o 
  13   6   0       50.63       44.54     12.94 o 
  14   6   0     2139.99     2270.00     87.18 o 
  15   6   0       26.29       24.06      8.72 o 
  16   6   0       80.43       50.14     26.12 o 
   1   7   0      581.41      885.76     16.01 o 
   2   7   0     6811.04     6794.50     75.78 o 
   3   7   0    16023.93    15165.08    198.45 o 
   4   7   0     4043.22     4070.19     55.99 o 
   5   7   0     5809.81     5618.70    113.81 o 
   6   7   0     3333.49     3436.36    162.34 o 
   7   7   0     6497.51     5971.47     56.08 o 
   8   7   0       61.28       30.30     18.45 o 
   9   7   0     1164.57     1245.13     28.76 o 
  10   7   0       38.62       30.17     18.42 o 
  11   7   0     1358.76     1443.61     37.50 o 
  12   7   0       40.51       32.98      9.29 o 
  13   7   0       88.56       84.04     19.51 o 
  14   7   0      173.00      168.33     19.73 o 
  15   7   0     1593.88     1599.30     51.78 o 
   0   8   0    30754.16    27831.12    204.92 o 
   1   8   0     5422.89     5550.20     50.03 o 
   2   8   0      726.81      601.64     12.00 o 
   3   8   0       16.26       -1.05      5.16 o 
   4   8   0     7311.04     7108.84    107.15 o 
   5   8   0       38.29       20.45      5.84 o 
   6   8   0     1835.78     1987.81     60.62 o 
   7   8   0        1.21        2.50      1.78 o 
   8   8   0    10989.07    10619.36    149.49 o 
   9   8   0       52.81       61.91     24.56 o 
  10   8   0     3679.33     3886.38     55.97 o 
  11   8   0       37.86       39.93     17.21 o 
  12   8   0       80.77       57.46     16.39 o 
  13   8   0       15.10        8.23      6.87 o 
  14   8   0     1097.05     1012.53     59.06 o 
  15   8   0      106.01       73.97     30.06 o 
   1   9   0     3708.31     3271.84     88.55 o 
   2   9   0     2027.61     1792.29     45.72 o 
   3   9   0     4501.22     4176.47     57.40 o 
   4   9   0     2358.67     2774.86     30.11 o 
   5   9   0     1331.14     1288.06     29.12 o 
   6   9   0     7080.90     6627.72     99.49 o 
   7   9   0     5123.50     5414.21    133.23 o 
   8   9   0       29.90       27.20      6.90 o 
   9   9   0       16.52       16.58      7.72 o 
  10   9   0     1787.69     1918.77     34.98 o 
  11   9   0     5295.54     5386.81    138.34 o 
  12   9   0     3236.41     3316.43     70.51 o 
  13   9   0      316.99      340.23     27.39 o 
  14   9   0       63.99       52.19     38.37 o 
  15   9   0      618.25      613.80     47.79 o 
   0  10   0    11941.56    11074.45    137.16 o 
   1  10   0    23138.67    22559.33    176.43 o 
   2  10   0     1012.75      941.28     13.97 o 
   3  10   0     3445.60     3342.35     45.91 o 
   4  10   0       85.50       27.99      6.96 o 
   5  10   0     2938.05     2928.79     60.11 o 
   6  10   0     1495.96     1534.85     28.18 o 
   7  10   0     1189.38     1189.06     39.27 o 
   8  10   0     2294.09     2456.26     52.71 o 
   9  10   0     1544.06     1571.38     56.59 o 
  10  10   0    13083.00    13232.63    177.27 o 
  11  10   0     2299.07     2253.45     51.35 o 
  12  10   0       75.83       69.80     26.72 o 
  13  10   0     1427.96     1478.14     48.14 o 
  14  10   0       28.90       19.55     18.21 o 
  15  10   0      104.48       80.74     70.11 o 
   1  11   0      746.93      874.33     33.45 o 
   2  11   0     4400.14     4228.71     71.43 o 
   3  11   0      182.33      217.99     18.06 o 
   4  11   0      461.27      316.45     19.04 o 
   5  11   0      461.85      405.43     25.81 o 
   6  11   0     2400.05     2334.46     54.34 o 
   7  11   0       41.85       28.36      8.60 o 
   8  11   0       35.71       65.32     25.92 o 
   9  11   0       10.65        8.54     11.66 o 
  10  11   0      120.41      102.99     27.51 o 
  11  11   0      857.61      883.84     35.93 o 
  12  11   0     7139.08     7565.09    131.50 o 
  13  11   0     1189.94     1125.81     40.70 o 
  14  11   0       68.80       54.22     26.02 o 
   0  12   0       20.64       27.73     19.23 o 
   1  12   0     9865.19     9413.78    122.63 o 
   2  12   0      260.88      302.35     27.28 o 
   3  12   0       26.55       13.04      8.21 o 
   4  12   0     3785.78     4444.01     90.34 o 
   5  12   0     9198.41     9596.70    192.82 o 
   6  12   0       96.21       82.24      6.95 o 
   7  12   0      111.18       95.46     25.06 o 
   8  12   0    12725.81    13009.07    309.94 o 
   9  12   0     7174.31     7882.48    127.23 o 
  10  12   0       14.73        1.96     12.43 o 
  11  12   0      172.11      194.22     57.28 o 
  12  12   0      180.48      186.64     26.46 o 
  13  12   0     2509.74     2678.35     78.96 o 
  14  12   0       15.53       10.98     10.61 o 
   1  13   0        0.57       -1.11     18.16 o 
   2  13   0     8972.60     8551.03    101.13 o 
   3  13   0     1559.82     1833.07    131.31 o 
   4  13   0      761.47      772.16     32.82 o 
   5  13   0      745.58      643.19     35.42 o 
   6  13   0     4302.34     4570.14    163.28 o 
   7  13   0      113.31      112.37     53.26 o 
   8  13   0      109.26      111.45     35.83 o 
   9  13   0       45.52       37.82     20.33 o 
  10  13   0      473.13      526.50     32.00 o 
  11  13   0     1530.00     1564.70     42.97 o 
  12  13   0     3649.52     3767.02     82.94 o 
  13  13   0       19.01       15.24      8.83 o 
  14  13   0      218.19      198.21     23.51 o 
   0  14   0     9564.98     8961.06    154.35 o 
   1  14   0    10573.15    10479.83    127.97 o 
   2  14   0      221.54      261.02     36.38 o 
   3  14   0      384.28      355.45     22.34 o 
   4  14   0     3324.63     3431.18    112.66 o 
   5  14   0     3179.61     3268.13    125.93 o 
   6  14   0     1132.34     1227.49     72.69 o 
   7  14   0      343.32      331.88     26.56 o 
   8  14   0      110.00      112.88     48.91 o 
   9  14   0     3789.54     3999.58     98.12 o 
  10  14   0     1357.91     1389.99     38.44 o 
  11  14   0      112.70       76.26     29.38 o 
  12  14   0      955.43      940.50     32.47 o 
  13  14   0      566.03      572.59     22.58 o 
   1  15   0     1364.51     1435.08     45.62 o 
   2  15   0     1005.05     1104.39     37.72 o 
   3  15   0     1824.76     1841.51     40.85 o 
   4  15   0      151.18      156.35     56.65 o 
   5  15   0      914.66      868.36     40.84 o 
   6  15   0       90.21       60.53     35.72 o 
   7  15   0     2621.48     2685.64     83.76 o 
   8  15   0      110.05       77.68     32.96 o 
   9  15   0       65.81       99.57     34.71 o 
  10  15   0      578.53      564.64     57.00 o 
  11  15   0     2852.21     3052.80     77.63 o 
  12  15   0      245.44      239.84     25.66 o 
  13  15   0      503.32      473.17     24.95 o 
   0  16   0     7490.22     8159.59    273.55 o 
   1  16   0     1996.57     1896.97     53.55 o 
   2  16   0      488.45      439.52     24.99 o 
   3  16   0      476.55      479.31     36.01 o 
   4  16   0     8136.19     9081.08    245.58 o 
   5  16   0      326.04      374.98     34.72 o 
   6  16   0     1319.39     1343.89     51.18 o 
   7  16   0      270.90      244.57     27.11 o 
   8  16   0     2374.30     2513.98     52.34 o 
   9  16   0      318.63      295.81     61.57 o 
  10  16   0     2757.25     2814.73     54.11 o 
  11  16   0       53.95       13.60     13.67 o 
  12  16   0      125.85       82.19     44.60 o 
   1  17   0     2228.27     2398.31     46.02 o 
   2  17   0     1347.71     1287.85     30.86 o 
   3  17   0     2111.34     2158.60     44.90 o 
   4  17   0      458.45      454.98     51.65 o 
   5  17   0      287.97      356.98     51.44 o 
   6  17   0      877.91      801.01     48.87 o 
   7  17   0     3626.09     3595.92    132.66 o 
   8  17   0      462.87      368.70     52.75 o 
   9  17   0        7.18       27.01     18.33 o 
  10  17   0       14.10       25.68     10.21 o 
  11  17   0     2098.99     2124.49     65.56 o 
  12  17   0      530.46      496.40     24.21 o 
   0  18   0     3208.92     3496.13     83.28 o 
   1  18   0     2297.63     2334.89     56.10 o 
   2  18   0       37.31       23.80     18.86 o 
   3  18   0       67.72       88.23     41.85 o 
   4  18   0      411.02      425.41     40.23 o 
   5  18   0     4764.29     5089.27    144.94 o 
   6  18   0        7.35      -20.38     26.43 o 
   7  18   0      486.91      387.71     47.93 o 
   8  18   0      432.12      488.00     31.66 o 
   9  18   0     1114.31     1111.36     56.16 o 
  10  18   0     1649.44     1547.27     49.54 o 
  11  18   0       41.84       53.45     26.86 o 
   1  19   0     1645.61     1483.81     87.03 o 
   2  19   0     2526.40     2712.09     69.49 o 
   3  19   0     1373.35     1409.05     34.10 o 
   4  19   0      503.93      442.82     42.80 o 
   5  19   0        5.84       -8.83     28.03 o 
   6  19   0     2501.20     2549.00     75.94 o 
   7  19   0      179.98      154.99     87.90 o 
   8  19   0      580.99      650.92     67.72 o 
   9  19   0      160.51      159.37     70.10 o 
  10  19   0      427.81      364.23     28.60 o 
   0  20   0      296.42      248.71     47.04 o 
   1  20   0     5511.84     5809.13    190.97 o 
   2  20   0        2.78        2.34      8.04 o 
   3  20   0      860.48     1020.10     69.30 o 
   4  20   0      518.40      500.95     43.50 o 
   5  20   0     2598.41     2766.84     97.25 o 
   6  20   0        4.59        7.38     17.63 o 
   7  20   0        4.83       10.21     17.14 o 
   8  20   0      176.67      174.70     55.07 o 
   9  20   0     2464.33     2328.49    107.02 o 
   1  21   0       12.98       16.51     17.75 o 
   2  21   0     3331.80     3305.07     73.51 o 
   3  21   0      175.28      165.18     90.57 o 
   4  21   0      382.70      378.10     29.99 o 
   5  21   0      214.53      147.38     59.69 o 
   6  21   0     1642.14     1819.01     90.85 o 
   7  21   0      246.90      194.01     32.24 o 
   8  21   0      156.82      128.30     69.68 o 
   9  21   0      373.02      342.48     47.25 o 
   0  22   0     2222.46     2192.09    102.49 o 
   1  22   0      239.99      252.90     24.17 o 
   2  22   0       72.82       94.39     36.47 o 
   3  22   0       60.70       67.40     45.18 o 
   4  22   0     3095.01     3208.42    109.79 o 
   5  22   0     2172.64     2248.06    100.57 o 
   6  22   0      612.90      628.30     36.70 o 
   7  22   0      419.65      444.12     44.88 o 
   1  23   0      850.19      933.10     35.97 o 
   2  23   0       20.92        6.13     18.80 o 
   3  23   0     1153.89     1171.45     55.44 o 
   4  23   0     1156.19     1103.24     58.07 o 
   5  23   0      813.31      867.00     44.36 o 
   6  23   0       40.82       12.48     12.39 o 
   0  24   0     2309.42     2617.79    106.98 o 
   1  24   0      113.67       80.67     63.28 o 
   2  24   0      227.29      149.80     46.80 o 
   3  24   0      218.35      178.29     35.34 o 
   4  24   0     1562.33     1521.41     79.90 o 
   1  25   0      606.49      596.42     35.93 o 
 -16   0   1       32.11       15.91     18.84 o 
 -14   0   1     1244.92     1189.65     55.44 o 
 -12   0   1     2082.64     2101.65     50.71 o 
 -10   0   1     4952.85     5311.90     89.42 o 
  -8   0   1     7388.95     8141.40     63.03 o 
  -6   0   1    48139.91    47900.17   1565.18 o 
  -4   0   1     2967.43     2529.62     17.41 o 
   2   0   1     7728.75     7154.87     61.93 o 
   4   0   1    13937.82    14045.42    127.74 o 
   6   0   1    10723.35    10274.55    108.94 o 
   8   0   1     1359.78     1164.49     21.42 o 
  10   0   1      141.76      141.46      9.02 o 
  12   0   1     6221.38     6563.51    112.61 o 
  14   0   1      293.54      298.35     34.41 o 
  16   0   1      994.05      938.19     77.63 o 
 -16   1   1      125.21       76.28     32.74 o 
 -15   1   1       21.06        6.92     15.10 o 
 -14   1   1      730.88      768.03     24.36 o 
 -13   1   1     4129.42     4296.66     75.44 o 
 -12   1   1       78.14       65.07     25.71 o 
 -11   1   1      797.13      858.48     16.53 o 
 -10   1   1       79.17       69.00      9.35 o 
  -9   1   1     5510.61     5351.70     44.73 o 
  -8   1   1     2199.27     2262.23     31.29 o 
  -7   1   1     4261.23     4228.59     46.69 o 
  -6   1   1      141.40      191.71      5.57 o 
  -5   1   1      788.39      709.04      9.20 o 
  -4   1   1    14888.25    13950.43     52.83 o 
  -3   1   1      477.95      619.44      8.72 o 
  -2   1   1    16117.88    10962.11     91.51 o 
   2   1   1        6.98       26.83      3.91 o 
   3   1   1      222.31      252.91      4.02 o 
   4   1   1        0.89        0.21      1.86 o 
   5   1   1     9400.58     8935.86     80.69 o 
   6   1   1        1.71        3.22      1.98 o 
   7   1   1      176.03      244.98      4.81 o 
   8   1   1        0.53        8.12      2.98 o 
   9   1   1    13680.38    13496.42     93.06 o 
  10   1   1     3659.04     3887.64     42.78 o 
  11   1   1     2043.34     2102.04     36.35 o 
  12   1   1       58.67       51.73     12.14 o 
  13   1   1     1947.70     2043.29     40.87 o 
  14   1   1      489.56      522.85     18.86 o 
  15   1   1      250.27      256.21     23.99 o 
  16   1   1       30.98       25.08     10.46 o 
 -16   2   1      548.58      485.97     28.04 o 
 -15   2   1      734.84      732.55     46.55 o 
 -14   2   1      953.27      932.70     25.69 o 
 -13   2   1       54.72       53.46     15.51 o 
 -12   2   1     1607.45     1731.50     44.74 o 
 -11   2   1       12.80       19.77      5.91 o 
 -10   2   1     5140.12     5569.08     66.57 o 
  -9   2   1       79.57       83.09      8.26 o 
  -8   2   1     1138.88     1266.91     20.88 o 
  -7   2   1    12475.96    12107.24    128.16 o 
  -6   2   1    15891.23    14733.99     58.94 o 
  -5   2   1      662.15      547.55      8.03 o 
  -4   2   1      303.62      304.73      4.63 o 
  -3   2   1    14574.87    13044.92     78.24 o 
   2   2   1     5045.93     4420.73     35.14 o 
   4   2   1     9778.66     8583.05     51.48 o 
   5   2   1      211.38      214.53      3.82 o 
   6   2   1     6310.43     6408.86     33.67 o 
   7   2   1     4530.02     4600.38     44.95 o 
   8   2   1        3.61       -0.65      2.38 o 
   9   2   1      335.63      375.16     19.74 o 
  10   2   1     1757.79     1887.67     23.61 o 
  11   2   1      321.38      343.50     11.22 o 
  12   2   1     5452.93     5728.15     58.88 o 
  13   2   1     1616.86     1758.09     34.18 o 
  14   2   1        0.15       -0.10     10.78 o 
  15   2   1      247.05      244.70     28.83 o 
  16   2   1      159.05      160.54     18.51 o 
 -16   3   1      270.51      246.00     35.77 o 
 -15   3   1       27.09       31.51     14.58 o 
 -14   3   1     1458.55     1478.42     38.86 o 
 -13   3   1      572.90      541.20     19.60 o 
 -12   3   1       33.37       21.54     12.21 o 
 -11   3   1      145.11      126.54     23.09 o 
 -10   3   1     7774.44     8232.76    160.99 o 
  -9   3   1     6169.89     6172.72     98.80 o 
  -8   3   1     6321.85     5623.50     72.05 o 
  -7   3   1     1035.86     1009.61     17.55 o 
  -6   3   1      204.24      168.79      6.07 o 
  -5   3   1      446.64      539.94     13.97 o 
  -4   3   1    10154.88     9166.54     84.74 o 
  -3   3   1     3010.61     3061.10     41.52 o 
  -2   3   1       74.02       71.97      5.51 o 
  -1   3   1    12607.39    11496.24     56.48 o 
   1   3   1     6666.97     6449.69     47.19 o 
   2   3   1     7021.20     7003.27     50.57 o 
   3   3   1       45.76       67.78      3.88 o 
   4   3   1     1689.22     1614.83     22.91 o 
   5   3   1     3394.22     3453.76     31.81 o 
   6   3   1     3303.23     3087.62     44.26 o 
   7   3   1     4006.07     4203.27     71.05 o 
   8   3   1     8409.30     8327.86    147.48 o 
   9   3   1     2891.67     2826.21     48.84 o 
  10   3   1     7673.49     7799.21    180.29 o 
  11   3   1     1472.13     1574.30     28.86 o 
  12   3   1      193.90      200.96     16.59 o 
  13   3   1       32.49       37.32     14.81 o 
  14   3   1     2618.32     2766.04     62.17 o 
  15   3   1      165.97      132.27     36.90 o 
  16   3   1       11.84        7.30      6.44 o 
 -16   4   1      273.87      276.04     25.80 o 
 -15   4   1     1890.77     1969.35     58.65 o 
 -14   4   1      455.80      467.99     22.49 o 
 -13   4   1      238.84      246.48     22.81 o 
 -12   4   1       11.21        7.97      5.52 o 
 -11   4   1     7011.85     7277.90    262.59 o 
 -10   4   1       46.83       46.92     13.57 o 
  -9   4   1     3082.70     3224.35     61.78 o 
  -8   4   1        9.59       13.53      3.92 o 
  -7   4   1     3958.75     3824.35     93.11 o 
  -6   4   1        0.78        1.45      3.76 o 
  -5   4   1     7328.11     6996.14     36.60 o 
  -4   4   1     1679.20     1740.69     12.79 o 
  -3   4   1    17994.25    16006.14     67.59 o 
  -2   4   1     8610.39     7845.09     35.97 o 
  -1   4   1     2005.72     2182.13     97.41 o 
   0   4   1     8943.95     8275.88     38.30 o 
   1   4   1      421.47      463.20     12.69 o 
   2   4   1    27328.57    24952.37    205.16 o 
   3   4   1     6621.28     5879.15     35.00 o 
   4   4   1      587.24      592.57      7.88 o 
   5   4   1      111.60      120.95      3.66 o 
   6   4   1       33.68       30.19      3.35 o 
   7   4   1     9811.77     9523.62     75.71 o 
   8   4   1       22.63       24.18      6.38 o 
   9   4   1      141.85       99.26     14.85 o 
  10   4   1      169.30      173.03     26.79 o 
  11   4   1     5012.62     5361.10     73.72 o 
  12   4   1     1204.38     1177.32     24.81 o 
  13   4   1     1319.53     1527.33     30.11 o 
  14   4   1        7.61        8.90     10.07 o 
  15   4   1      202.42      191.87     26.19 o 
  16   4   1       19.27       12.87      8.68 o 
 -16   5   1      412.65      364.68     20.43 o 
 -15   5   1       18.78       16.12     12.34 o 
 -14   5   1      237.43      245.86     27.37 o 
 -13   5   1     1227.98     1303.55     54.26 o 
 -12   5   1      329.99      333.68     16.60 o 
 -11   5   1       16.70       20.80      9.34 o 
 -10   5   1     8093.88     8169.95    143.83 o 
  -9   5   1      678.85      611.38     17.76 o 
  -8   5   1    15856.73    14701.71    134.04 o 
  -7   5   1        4.88        0.34      4.73 o 
  -6   5   1     3758.25     4221.04     57.94 o 
  -5   5   1     2030.88     2061.15     28.00 o 
  -4   5   1      517.79      444.96      7.09 o 
  -3   5   1     3344.51     3049.26     35.06 o 
  -2   5   1     9313.02     8918.22     66.62 o 
  -1   5   1     1708.27     1831.08     26.44 o 
   1   5   1     2165.78     2265.57     13.00 o 
   2   5   1    19902.94    19010.80    167.29 o 
   3   5   1      125.84      123.13      3.52 o 
   4   5   1     1474.15     1564.11     15.40 o 
   5   5   1     1827.94     1720.41     21.64 o 
   6   5   1      184.41      105.58      3.76 o 
   7   5   1       21.18       25.27      3.11 o 
   8   5   1     4386.81     4163.61    112.49 o 
   9   5   1     1866.59     1908.48     31.04 o 
  10   5   1    22196.49    22840.37    232.52 o 
  11   5   1        1.28       -5.90      8.24 o 
  12   5   1      543.72      517.48     16.41 o 
  13   5   1      431.16      487.22     21.88 o 
  14   5   1     1416.26     1508.81     54.95 o 
  15   5   1        4.00        7.99      6.72 o 
  16   5   1        2.59       -2.62     10.73 o 
 -16   6   1      975.38     1025.21     45.25 o 
 -15   6   1      511.91      520.66     31.07 o 
 -14   6   1     1633.43     1545.52     52.88 o 
 -13   6   1      102.05       77.23     32.18 o 
 -12   6   1       46.37       40.05     12.62 o 
 -11   6   1     6258.84     7139.85     98.71 o 
 -10   6   1     2625.56     2766.50     58.16 o 
  -9   6   1      237.23      247.57     15.79 o 
  -8   6   1       30.50       16.54      9.72 o 
  -7   6   1     4526.63     4448.64     85.53 o 
  -6   6   1    11945.21    11647.43    114.38 o 
  -5   6   1     5461.86     5456.49     62.18 o 
  -4   6   1     2601.68     2691.97     23.73 o 
  -3   6   1    10627.53     9674.99     77.09 o 
  -2   6   1     3792.10     3149.76     44.94 o 
  -1   6   1     1801.50     1777.36     26.20 o 
   0   6   1     1830.03     1846.83     28.24 o 
   1   6   1     3305.24     2903.43     35.99 o 
   2   6   1     8082.26     7578.45     69.43 o 
   3   6   1     8999.53     8118.21     69.94 o 
   4   6   1    13196.34    12927.39     88.26 o 
   5   6   1      614.23      571.52     11.48 o 
   6   6   1     1557.70     1493.75     17.87 o 
   7   6   1     1282.35     1210.88     23.64 o 
   8   6   1     1125.92     1163.29     28.56 o 
   9   6   1     1679.37     1635.32     26.13 o 
  10   6   1      363.13      375.04     32.25 o 
  11   6   1     1675.17     1681.81     25.67 o 
  12   6   1      318.33      329.46     13.74 o 
  13   6   1      534.85      518.99     17.63 o 
  14   6   1       19.73        9.58     10.24 o 
  15   6   1      183.72      189.38     22.20 o 
  16   6   1      290.11      289.04     18.32 o 
 -16   7   1       60.74       47.15     21.88 o 
 -15   7   1       75.73       32.53     15.36 o 
 -14   7   1      288.16      253.38     24.40 o 
 -13   7   1     1008.57     1118.66     24.39 o 
 -12   7   1      124.43       98.19     12.99 o 
 -11   7   1      106.74      112.47     18.68 o 
 -10   7   1     2122.66     2124.67     41.68 o 
  -9   7   1    16748.00    16007.27    221.28 o 
  -8   7   1     1055.04     1056.85     28.71 o 
  -7   7   1     7472.06     7314.36     58.90 o 
  -6   7   1      504.47      447.80     18.42 o 
  -5   7   1    10718.21    10360.63    122.44 o 
  -4   7   1     1153.18     1264.48     21.43 o 
  -3   7   1     3503.40     3288.81     28.42 o 
  -2   7   1     4108.44     4123.97     42.89 o 
  -1   7   1    15308.81    13601.29     72.26 o 
   0   7   1     2963.34     3025.72     86.93 o 
   1   7   1    17370.77    15231.13     80.94 o 
   2   7   1     1506.53     1412.69     21.59 o 
   3   7   1     1807.50     1888.65     29.60 o 
   4   7   1      114.03      118.86      6.86 o 
   5   7   1     5694.47     5336.68     69.16 o 
   6   7   1      529.24      595.08     11.26 o 
   7   7   1        0.26        3.43      2.59 o 
   8   7   1       62.80       56.73      8.57 o 
   9   7   1    11221.44    11210.08    160.98 o 
  10   7   1     3050.42     3102.15     45.35 o 
  11   7   1       72.01       56.91     17.27 o 
  12   7   1      913.31      955.18     25.71 o 
  13   7   1     2122.54     2195.16     35.85 o 
  14   7   1        5.47       -2.52     11.30 o 
  15   7   1      756.01      756.66     26.70 o 
 -15   8   1       32.37       14.92      9.67 o 
 -14   8   1     2005.58     2096.17     48.44 o 
 -13   8   1      385.30      306.20     26.27 o 
 -12   8   1     1445.77     1415.70     26.29 o 
 -11   8   1      255.24      257.74     14.78 o 
 -10   8   1        5.60       12.18      8.96 o 
  -8   8   1     1707.52     1721.19     44.96 o 
  -7   8   1      175.89      160.81      5.83 o 
  -6   8   1     4183.39     3990.22    230.00 o 
  -5   8   1        0.03        2.57      3.52 o 
  -4   8   1      837.25      721.34     13.59 o 
  -3   8   1      136.75      159.49     10.52 o 
  -2   8   1    24012.33    22250.34    272.08 o 
  -1   8   1      275.68      262.88      8.41 o 
   0   8   1     2972.75     3130.66     28.73 o 
   1   8   1     1878.32     2072.53     18.14 o 
   2   8   1    27215.53    26109.97    156.96 o 
   3   8   1     1020.18     1110.83     30.47 o 
   4   8   1    19220.85    18807.61    142.81 o 
   5   8   1      840.93      895.08      9.54 o 
   6   8   1     3037.69     3202.12     49.53 o 
   7   8   1      943.28      994.13     15.41 o 
   8   8   1     2597.39     2692.77     48.61 o 
   9   8   1     1882.47     1789.88     43.03 o 
  10   8   1       89.92       87.27     22.98 o 
  11   8   1      383.98      347.03     16.57 o 
  12   8   1     3745.26     3942.86     71.47 o 
  13   8   1       31.15       17.91      7.10 o 
  14   8   1      297.22      316.21     16.70 o 
  15   8   1      180.12      158.15     17.43 o 
 -15   9   1       23.09       15.91     16.00 o 
 -14   9   1      140.88      138.62     55.13 o 
 -13   9   1     1392.12     1480.17     32.30 o 
 -12   9   1      140.36      118.11     50.47 o 
 -11   9   1     1075.24     1047.11     25.77 o 
 -10   9   1     1155.83     1016.79     29.32 o 
  -9   9   1     6734.79     7072.79    158.97 o 
  -8   9   1      114.63      110.00      4.76 o 
  -7   9   1      254.87      217.04     13.67 o 
  -6   9   1      321.57      309.85      8.80 o 
  -5   9   1     4214.05     4385.12    189.66 o 
  -4   9   1      286.09      181.60      5.82 o 
  -3   9   1    11533.22    11359.85     63.46 o 
  -2   9   1      126.04      135.41     33.35 o 
  -1   9   1    13912.51    12951.17    202.17 o 
   0   9   1     3274.54     3317.66     82.14 o 
   1   9   1    10198.87     8924.25    103.75 o 
   2   9   1       37.68       76.77     22.05 o 
   3   9   1       12.97        7.06      6.11 o 
   4   9   1       67.24      102.14      5.47 o 
   5   9   1     5124.20     5448.39     77.63 o 
   6   9   1      354.50      340.57      9.56 o 
   7   9   1      127.55      139.57     13.70 o 
   8   9   1      786.74      776.46     14.08 o 
   9   9   1     5695.11     5895.69    100.41 o 
  10   9   1     6954.14     7518.00    151.00 o 
  11   9   1     1386.23     1422.14     38.13 o 
  12   9   1      239.90      241.50     21.45 o 
  13   9   1      460.36      503.16     33.11 o 
  14   9   1      756.89      761.81     64.26 o 
  15   9   1      719.96      706.79     30.68 o 
 -15  10   1      552.20      504.53     92.61 o 
 -14  10   1      568.01      589.19     35.56 o 
 -13  10   1     1173.46     1115.60     31.15 o 
 -12  10   1     2555.93     2654.25     70.52 o 
 -11  10   1     3543.93     3707.44     95.45 o 
 -10  10   1      128.37      154.60     49.36 o 
  -9  10   1        1.77       -0.69      7.14 o 
  -8  10   1     2995.43     3240.27     56.43 o 
  -7  10   1     9095.96     9421.88    156.53 o 
  -6  10   1     3307.83     3236.87     63.02 o 
  -5  10   1      186.31      142.90      7.99 o 
  -4  10   1      652.51      726.34     18.25 o 
  -3  10   1     3319.56     3156.25     43.43 o 
  -2  10   1    10898.56    10376.79    134.59 o 
  -1  10   1     3106.17     3231.02     85.10 o 
   0  10   1      120.37      148.14     21.33 o 
   1  10   1     2638.28     2839.65     54.52 o 
   2  10   1     3655.57     3468.34     60.00 o 
   3  10   1    13665.34    12942.06    229.20 o 
   4  10   1     6415.10     6280.98     87.41 o 
   5  10   1       30.36       24.52      7.26 o 
   6  10   1     1726.58     1691.27     33.67 o 
   7  10   1      440.98      432.00     12.08 o 
   8  10   1       12.16        4.87      4.27 o 
   9  10   1      216.29      186.15      6.68 o 
  10  10   1       85.82       69.56     27.83 o 
  11  10   1     3282.65     3367.23     69.38 o 
  12  10   1     3182.51     3232.70     94.90 o 
  13  10   1      461.80      409.99     27.55 o 
  14  10   1       34.74       15.17     18.84 o 
  15  10   1      526.49      535.33     31.46 o 
 -14  11   1     1854.51     1905.71     80.60 o 
 -13  11   1      104.45       76.05     35.31 o 
 -12  11   1     1975.78     1985.66     42.86 o 
 -11  11   1     1505.44     1517.10     46.80 o 
 -10  11   1      961.17      917.81     34.87 o 
  -9  11   1     1654.23     1789.29     33.44 o 
  -8  11   1    10853.03    10917.69    316.33 o 
  -7  11   1      299.26      278.42     19.90 o 
  -6  11   1      101.54       77.41     13.77 o 
  -5  11   1       64.05       69.56     10.51 o 
  -4  11   1     5911.45     5529.01    132.07 o 
  -3  11   1     1393.43     1371.74     37.07 o 
  -2  11   1      796.16      848.42     27.66 o 
  -1  11   1     5808.71     5796.94    168.18 o 
   0  11   1    23117.86    21953.59    184.24 o 
   1  11   1     2733.23     2706.55     50.18 o 
   2  11   1        2.42        5.60      8.04 o 
   3  11   1     1418.51     1444.28     57.89 o 
   4  11   1       20.39       14.37     14.98 o 
   5  11   1       27.04       21.61      9.06 o 
   6  11   1     2844.32     2783.82     66.48 o 
   7  11   1      268.13      237.93     15.95 o 
   8  11   1      127.60      118.51     36.48 o 
   9  11   1     2792.21     2948.65    119.62 o 
  10  11   1     3799.41     3962.33     81.91 o 
  11  11   1      137.62      176.13     71.22 o 
  12  11   1      210.62      163.78     25.73 o 
  13  11   1        2.14       -0.41     11.12 o 
  14  11   1     1751.80     1858.69    129.92 o 
 -14  12   1      543.95      514.44     82.61 o 
 -13  12   1       11.15       12.61     12.72 o 
 -12  12   1      418.48      416.20     40.62 o 
 -11  12   1     3131.23     3327.25     68.33 o 
 -10  12   1      620.58      608.56     26.63 o 
  -9  12   1      264.07      222.74     35.51 o 
  -8  12   1      171.33      167.15     68.37 o 
  -7  12   1     7734.83     8145.77    192.46 o 
  -6  12   1        1.78        1.91      6.18 o 
  -5  12   1     1671.73     1582.62     43.53 o 
  -4  12   1     3401.78     3568.45     70.18 o 
  -3  12   1     5415.12     5465.27     89.21 o 
  -2  12   1        0.13        4.44      7.39 o 
  -1  12   1     6899.56     6870.03    172.99 o 
   0  12   1      807.46      790.40     53.66 o 
   1  12   1     2516.15     2704.95     55.28 o 
   2  12   1      667.86      656.11     18.22 o 
   3  12   1     7441.35     6983.75    194.51 o 
   4  12   1       68.47       46.13     22.31 o 
   5  12   1       93.22      120.94     40.63 o 
   6  12   1       53.45       47.80     13.00 o 
   7  12   1     2538.75     2818.54     89.87 o 
   8  12   1      188.47      223.64     74.00 o 
   9  12   1       69.87       83.51     29.66 o 
  10  12   1        0.33        1.46     10.02 o 
  11  12   1     4288.88     4557.27    111.18 o 
  12  12   1      320.48      251.94     36.54 o 
  13  12   1     1193.92     1175.50     50.41 o 
  14  12   1       50.29       37.49     14.53 o 
 -14  13   1      338.59      330.90     65.80 o 
 -13  13   1      325.25      350.59     24.80 o 
 -12  13   1     1269.14     1211.17     31.24 o 
 -11  13   1      288.46      234.49     36.24 o 
 -10  13   1     1359.49     1414.13     37.34 o 
  -9  13   1      707.27      675.14     36.37 o 
  -8  13   1     4713.41     5129.94    115.61 o 
  -7  13   1      185.16      191.41     79.45 o 
  -6  13   1        1.36        3.21     11.61 o 
  -5  13   1      766.50      775.99     21.47 o 
  -4  13   1     2226.30     2151.19     55.57 o 
  -3  13   1      959.96      881.00     60.48 o 
  -2  13   1     1511.77     1529.38     41.58 o 
  -1  13   1     6156.98     6716.26     93.33 o 
   0  13   1    11521.16    10637.52    170.00 o 
   1  13   1      123.02       84.77     41.20 o 
   2  13   1      763.13      788.96     20.96 o 
   3  13   1      592.49      530.29     21.25 o 
   4  13   1      325.94      282.33     31.60 o 
   5  13   1      821.26      831.71     35.33 o 
   6  13   1      816.45      817.30     48.70 o 
   7  13   1      205.36      162.20     67.39 o 
   8  13   1     3367.47     3395.90    121.69 o 
   9  13   1     2760.28     2613.15    130.44 o 
  10  13   1     6042.99     6453.33    101.16 o 
  11  13   1        7.37       -4.47     21.92 o 
  12  13   1        0.82       -8.57     14.35 o 
  13  13   1        5.86        4.39      8.73 o 
  14  13   1      340.65      298.67     20.14 o 
 -13  14   1       89.13       59.00     25.00 o 
 -12  14   1      720.55      652.47     25.51 o 
 -11  14   1     1244.19     1258.24     41.14 o 
 -10  14   1     1584.96     1545.24     42.50 o 
  -9  14   1     1374.93     1304.68     32.31 o 
  -8  14   1        1.12      -18.27     25.89 o 
  -7  14   1      909.13      931.80     32.54 o 
  -6  14   1     4000.59     4364.46     98.60 o 
  -5  14   1     7606.83     7754.15    203.97 o 
  -4  14   1        9.70        8.50      6.81 o 
  -3  14   1     2811.66     2836.50     59.25 o 
  -2  14   1     5184.09     5352.85     87.50 o 
  -1  14   1     2269.39     2171.17     63.59 o 
   0  14   1     1114.29     1166.39     53.31 o 
   1  14   1      554.27      457.37     24.25 o 
   2  14   1      251.47      204.93     32.04 o 
   3  14   1     2686.63     2751.79     63.94 o 
   4  14   1     1144.00     1267.86     52.45 o 
   5  14   1      719.23      666.35     83.99 o 
   6  14   1      766.17      852.30     37.93 o 
   7  14   1     2217.50     2214.86    113.98 o 
   8  14   1     4469.33     4784.87    109.72 o 
   9  14   1        7.91       -7.84     26.76 o 
  10  14   1      613.58      520.44     82.41 o 
  11  14   1     2650.38     2716.75     53.73 o 
  12  14   1     1736.26     1794.23     48.54 o 
  13  14   1      731.41      741.24     27.80 o 
 -13  15   1     2433.82     2482.29     84.72 o 
 -12  15   1       11.42       -4.80     16.24 o 
 -11  15   1       10.83        9.64     11.18 o 
 -10  15   1      151.30      125.15     51.29 o 
  -9  15   1     7137.17     7398.77    184.84 o 
  -8  15   1      988.57     1134.62     38.42 o 
  -7  15   1       20.75       50.08     21.25 o 
  -6  15   1       11.71       11.38     14.69 o 
  -5  15   1     3125.79     3190.87     79.97 o 
  -4  15   1      572.90      552.47     22.65 o 
  -3  15   1      429.62      405.44     54.95 o 
  -2  15   1     2016.59     1987.97     46.06 o 
  -1  15   1     2737.76     2931.28     64.63 o 
   0  15   1     7586.72     7714.03    225.03 o 
   1  15   1     5003.29     5391.39    110.08 o 
   2  15   1     1774.40     1803.32     43.86 o 
   3  15   1      263.77      220.83     28.96 o 
   4  15   1     2331.05     2401.61     81.63 o 
   5  15   1     6164.00     6636.76    155.87 o 
   6  15   1      367.50      322.54     22.99 o 
   7  15   1       56.26       25.25     16.63 o 
   8  15   1      932.31      874.31     36.93 o 
   9  15   1     4810.94     5044.90    134.03 o 
  10  15   1     1353.55     1345.81     80.61 o 
  11  15   1      509.80      548.36     23.62 o 
  12  15   1       99.45       84.95     24.62 o 
  13  15   1      738.35      738.76     29.73 o 
 -12  16   1      963.44      972.99     31.03 o 
 -11  16   1       39.36       24.48     11.00 o 
 -10  16   1     2602.96     2639.17     58.31 o 
  -9  16   1      226.07      231.87    105.03 o 
  -8  16   1      104.80      114.15     63.21 o 
  -7  16   1     1511.86     1506.91     77.96 o 
  -6  16   1     6853.68     7808.23    145.54 o 
  -5  16   1        0.53        6.85     12.69 o 
  -4  16   1      198.63      223.07     17.54 o 
  -3  16   1      145.24      125.05     16.51 o 
  -2  16   1     2665.74     2699.36     65.46 o 
  -1  16   1     1322.88     1377.10     34.73 o 
   0  16   1      898.32      857.22     30.01 o 
   1  16   1      140.77      118.97     19.11 o 
   2  16   1     4313.79     4555.86     63.19 o 
   3  16   1      449.10      459.12     31.67 o 
   4  16   1     2342.00     2430.88     91.38 o 
   5  16   1      897.19     1044.09     41.42 o 
   6  16   1     1625.48     1651.79     57.18 o 
   7  16   1      835.74      766.88     51.23 o 
   8  16   1     2542.94     2646.69     69.01 o 
   9  16   1       61.42       58.48     31.57 o 
  10  16   1      601.80      580.68     60.16 o 
  11  16   1       22.19       10.51     17.28 o 
  12  16   1     2569.98     2716.36     99.82 o 
 -12  17   1      720.87      795.28     28.50 o 
 -11  17   1        1.47        1.56     10.46 o 
 -10  17   1       19.48        9.59     18.38 o 
  -9  17   1     3644.37     3842.32    113.77 o 
  -8  17   1      805.47      751.82     34.70 o 
  -7  17   1      424.31      430.37     37.07 o 
  -6  17   1      509.46      522.37     41.20 o 
  -5  17   1     3204.42     3278.70     96.12 o 
  -4  17   1     2480.40     2468.45    179.59 o 
  -3  17   1      176.02      185.48     22.04 o 
  -2  17   1     1155.56     1235.84     41.35 o 
  -1  17   1      129.34      168.59     21.52 o 
   0  17   1      983.48     1018.80     41.81 o 
   1  17   1     1795.62     1809.34     41.82 o 
   2  17   1      833.80      696.86     53.92 o 
   3  17   1      182.74      143.77     68.12 o 
   4  17   1      764.42      663.66     52.32 o 
   5  17   1     5204.96     5471.34    106.38 o 
   6  17   1     4160.13     4189.51    157.86 o 
   7  17   1      259.35      232.46     41.15 o 
   8  17   1        0.18      -16.45     21.19 o 
   9  17   1     2944.56     3048.41    110.43 o 
  10  17   1       12.89        9.21     17.61 o 
  11  17   1      831.55      766.46     37.97 o 
  12  17   1       22.49       15.75     13.55 o 
 -11  18   1     1342.21     1350.33     50.57 o 
 -10  18   1      723.30      760.14     31.60 o 
  -9  18   1       45.04       30.38     20.20 o 
  -8  18   1      487.02      403.41     63.02 o 
  -7  18   1      970.70      930.16     77.93 o 
  -6  18   1     2946.53     3071.33     97.99 o 
  -5  18   1      320.74      342.61     90.45 o 
  -4  18   1       14.08       14.52     13.56 o 
  -3  18   1     1607.08     1784.18     43.26 o 
  -2  18   1      714.55      711.52     25.00 o 
  -1  18   1     2673.44     2723.72     57.14 o 
   0  18   1      100.75       79.39     48.93 o 
   1  18   1     1367.49     1435.09     39.57 o 
   2  18   1     1323.46     1335.73     85.55 o 
   3  18   1     2538.94     2527.84    120.47 o 
   4  18   1     4447.84     4526.34    138.42 o 
   5  18   1      137.59      104.98     55.78 o 
   6  18   1     2210.99     1995.98     65.30 o 
   7  18   1     2632.35     2744.29     88.18 o 
   8  18   1      415.08      288.35     64.91 o 
   9  18   1      522.41      498.28     38.54 o 
  10  18   1       54.97       63.64     35.88 o 
  11  18   1      519.88      467.96     23.39 o 
 -10  19   1      508.11      427.78     26.80 o 
  -9  19   1     2788.21     2924.06    116.46 o 
  -8  19   1     2217.37     2240.19     96.82 o 
  -7  19   1     1650.80     1595.66    132.57 o 
  -6  19   1      248.97      244.65     35.60 o 
  -5  19   1       19.41       -3.36     27.63 o 
  -4  19   1     2061.55     2288.29     43.47 o 
  -3  19   1      210.96      192.79     23.38 o 
  -2  19   1      734.53      681.75     29.79 o 
  -1  19   1      272.87      299.32     24.74 o 
   0  19   1     5772.38     5878.96    139.00 o 
   1  19   1      914.45     1042.55     55.60 o 
   2  19   1       22.46       17.07     14.47 o 
   3  19   1      623.70      688.45     42.61 o 
   4  19   1     3624.75     3844.03    131.46 o 
   5  19   1      245.54      206.37     70.39 o 
   6  19   1     1034.71     1115.68     57.75 o 
   7  19   1      648.90      679.83     53.98 o 
   8  19   1      369.15      375.40     69.42 o 
   9  19   1      489.95      505.14     37.94 o 
  10  19   1     1526.14     1403.14    104.81 o 
 -10  20   1       37.38       49.39     20.22 o 
  -9  20   1      435.23      441.87     34.18 o 
  -8  20   1      107.61       97.71     55.43 o 
  -7  20   1     3031.90     3166.78    192.56 o 
  -6  20   1        0.01       16.05     21.22 o 
  -5  20   1     2449.20     2574.12    166.33 o 
  -4  20   1        3.76       -0.44     19.49 o 
  -3  20   1     1512.25     1618.71     46.78 o 
  -2  20   1     2554.16     2515.96     73.55 o 
  -1  20   1     4659.49     4766.37    115.06 o 
   0  20   1        6.54       -5.26     17.23 o 
   1  20   1     1989.32     2165.14     82.32 o 
   2  20   1      454.98      441.59     35.17 o 
   3  20   1     4411.00     4467.43    149.99 o 
   4  20   1        5.20      -14.46     30.35 o 
   5  20   1     1164.73     1099.24     63.10 o 
   6  20   1       58.82       49.65     43.74 o 
   7  20   1     1334.51     1253.52     54.37 o 
   8  20   1       39.58       13.58     11.92 o 
   9  20   1      201.37      152.91     74.42 o 
  -9  21   1      104.97       89.45     40.90 o 
  -8  21   1     1079.68     1142.81     64.48 o 
  -7  21   1       19.63       20.44     13.31 o 
  -6  21   1        0.58       -2.54     24.91 o 
  -5  21   1      265.51      203.81     26.84 o 
  -4  21   1     2619.93     2609.48    101.44 o 
  -3  21   1      766.63      792.12     50.03 o 
  -2  21   1      509.72      532.53     25.21 o 
  -1  21   1       44.04       28.42     14.52 o 
   0  21   1     4785.70     5179.06    119.79 o 
   1  21   1      191.96      178.59     90.35 o 
   2  21   1     1624.74     1553.63     89.40 o 
   3  21   1       47.34       48.39     30.00 o 
   4  21   1     1950.35     2128.52     94.56 o 
   5  21   1      741.36      568.28     34.29 o 
   6  21   1      623.83      645.88     60.94 o 
   7  21   1       42.91       16.91     20.89 o 
   8  21   1      559.32      648.59     35.53 o 
  -8  22   1       18.73       18.17     18.15 o 
  -7  22   1      382.00      323.68     64.80 o 
  -6  22   1     1107.85     1024.91     47.55 o 
  -5  22   1      657.18      761.76     55.38 o 
  -4  22   1      272.80      221.65    112.72 o 
  -3  22   1      317.02      309.44     94.85 o 
  -2  22   1     3321.48     3537.99     83.49 o 
  -1  22   1      985.51     1041.08     28.13 o 
   0  22   1      570.41      557.41     43.94 o 
   1  22   1     1257.73     1358.64     42.52 o 
   2  22   1     1380.52     1305.05     54.19 o 
   3  22   1     2646.88     2723.86     93.47 o 
   4  22   1       60.92       78.11     33.56 o 
   5  22   1       78.74      122.10     38.93 o 
   6  22   1      631.62      708.25     38.77 o 
   7  22   1      859.36      864.43     46.08 o 
  -6  23   1       70.01       71.18     36.01 o 
  -5  23   1      281.68      229.86    110.29 o 
  -4  23   1      137.60      119.96     76.00 o 
  -3  23   1     1365.30     1375.24     58.45 o 
  -2  23   1       13.67       12.06      9.49 o 
  -1  23   1      848.96      777.47     47.99 o 
   0  23   1     1452.68     1454.11     77.71 o 
   1  23   1     1966.79     1909.39     99.97 o 
   2  23   1       45.49       45.62     35.37 o 
   3  23   1      142.48      105.20     68.44 o 
   4  23   1        0.24       15.75     17.64 o 
   5  23   1     3276.22     3476.35    174.63 o 
   6  23   1       49.47       21.37     16.83 o 
  -4  24   1      116.00       76.38     50.05 o 
  -3  24   1      268.63      267.87     47.59 o 
  -2  24   1     4853.25     5023.10    212.11 o 
  -1  24   1        0.97      -14.83     20.79 o 
   0  24   1      134.63      117.06     65.37 o 
   1  24   1        6.22       -2.78     10.33 o 
   2  24   1      902.37      826.78     43.60 o 
   3  24   1       51.08       44.38     33.47 o 
   4  24   1      108.27       76.86     51.48 o 
   0  25   1       55.00       24.02     32.86 o 
 -16   0   2     3833.11     4046.00    156.92 o 
 -14   0   2      767.87      678.42     38.28 o 
 -12   0   2      304.14      241.67     37.79 o 
 -10   0   2       34.48       26.12      6.08 o 
  -8   0   2    10376.26     9286.08    192.44 o 
  -6   0   2       65.59       80.74      6.14 o 
  -4   0   2     4311.97     4002.12     29.90 o 
  -2   0   2    13344.21    12733.99    105.20 o 
   2   0   2     5446.23     5476.00     59.28 o 
   4   0   2     3490.03     3512.02     43.64 o 
   6   0   2       25.75       90.28      6.98 o 
   8   0   2     8564.13     9002.89     68.08 o 
  10   0   2     4562.43     4626.45     62.88 o 
  12   0   2      107.10      115.22     61.92 o 
  14   0   2      618.96      729.19     29.07 o 
  16   0   2       17.09        3.36     13.19 o 
 -16   1   2     1671.21     1683.95     48.63 o 
 -15   1   2     3098.74     3115.08     67.98 o 
 -14   1   2      254.26      234.66     15.89 o 
 -13   1   2     1293.72     1290.18     35.34 o 
 -12   1   2      401.31      390.65     18.45 o 
 -11   1   2     2521.23     2589.01     54.60 o 
 -10   1   2       21.64       22.41      6.42 o 
  -9   1   2     1517.34     1626.28     24.33 o 
  -8   1   2     3177.44     3209.19     51.91 o 
  -7   1   2     6672.88     6656.94     84.20 o 
  -6   1   2     4295.08     4229.70     58.26 o 
  -5   1   2     6168.24     5513.46     32.89 o 
  -4   1   2      120.77      126.07      3.26 o 
  -3   1   2      124.65      110.13      5.25 o 
  -2   1   2    10659.85    10072.46     52.92 o 
   2   1   2     9997.59     9203.45     73.46 o 
   4   1   2    11002.92    10525.28     40.69 o 
   5   1   2     9565.19     9268.13     41.21 o 
   6   1   2      715.22      823.38     11.87 o 
   7   1   2     8098.47     7647.49     26.78 o 
   8   1   2      499.99      519.98      6.06 o 
   9   1   2     1000.14      980.15     17.21 o 
  10   1   2      169.51      190.33      7.79 o 
  11   1   2     3305.01     3586.60     40.30 o 
  12   1   2      309.06      290.46     15.64 o 
  13   1   2     4462.21     4899.91    114.29 o 
  14   1   2      240.52      210.01     19.95 o 
  15   1   2      672.70      678.03     35.40 o 
  16   1   2      442.86      451.62     27.95 o 
 -16   2   2      485.81      495.24     24.94 o 
 -15   2   2      125.09       90.04     36.59 o 
 -14   2   2      524.35      566.41     20.33 o 
 -13   2   2      234.94      227.96     18.38 o 
 -12   2   2      649.69      682.15     19.73 o 
 -11   2   2      395.32      415.27     23.28 o 
 -10   2   2       17.00       15.68      5.09 o 
  -9   2   2     5399.60     5361.57     69.36 o 
  -8   2   2     4789.06     4696.16    132.55 o 
  -7   2   2    15750.55    15646.15     80.03 o 
  -6   2   2       83.63       77.08      4.35 o 
  -5   2   2      780.16      738.66      9.96 o 
  -4   2   2     1771.21     1706.43     30.67 o 
  -3   2   2      870.44      778.27     10.32 o 
  -2   2   2     2965.76     3002.01     15.41 o 
  -1   2   2     6179.75     6078.27     41.56 o 
   1   2   2    16670.67    15378.95    126.15 o 
   2   2   2     3968.31     3764.15     25.91 o 
   4   2   2     3015.12     2912.12     27.64 o 
   5   2   2     3115.88     2920.91     18.71 o 
   6   2   2      362.67      515.73      8.27 o 
   7   2   2     3648.54     3934.58     63.48 o 
   8   2   2     1940.07     1844.32     26.14 o 
   9   2   2     4899.63     5370.45     63.27 o 
  10   2   2     6157.01     6516.86     94.58 o 
  11   2   2      484.05      469.93     16.89 o 
  12   2   2      131.38      116.61     25.46 o 
  13   2   2      215.13      172.15     20.88 o 
  14   2   2      559.87      579.46     21.85 o 
  15   2   2     1535.93     1522.64     40.01 o 
  16   2   2        1.06       -1.16      8.33 o 
 -16   3   2     1282.28     1255.37     39.38 o 
 -15   3   2      550.71      511.48     31.03 o 
 -14   3   2     1575.42     1689.84     47.94 o 
 -13   3   2       87.79       78.99     35.62 o 
 -12   3   2     2991.66     3054.94     89.86 o 
 -11   3   2      263.77      278.69     26.86 o 
 -10   3   2     4665.72     5028.27     71.98 o 
  -9   3   2      780.69      765.54     15.96 o 
  -8   3   2     1126.89     1140.69     21.85 o 
  -7   3   2     1001.09      916.75     12.12 o 
  -6   3   2    28455.25    26752.89    129.90 o 
  -5   3   2     5157.48     4994.67    115.71 o 
  -4   3   2      549.23      633.28      8.38 o 
  -3   3   2    20327.92    18878.29    183.76 o 
  -2   3   2      854.85     1042.88     27.17 o 
   0   3   2    17874.65    16910.90     98.84 o 
   1   3   2      604.97      715.11     22.49 o 
   3   3   2      935.74      884.83     14.52 o 
   4   3   2    34691.92    32471.31     79.88 o 
   5   3   2     4373.11     4192.66     48.73 o 
   6   3   2       12.20       12.49      3.11 o 
   7   3   2     1525.72     1486.30     14.69 o 
   8   3   2    11663.45    11890.27     79.65 o 
   9   3   2        1.12        1.16      1.79 o 
  10   3   2      711.92      722.05     15.58 o 
  11   3   2      303.58      312.30     13.70 o 
  12   3   2     5221.44     5820.23     94.08 o 
  13   3   2      680.25      725.11     19.90 o 
  14   3   2     2506.97     2596.50     53.40 o 
  15   3   2      185.86      146.05     30.33 o 
  16   3   2      754.35      778.44     30.66 o 
 -16   4   2        4.29        4.53      6.56 o 
 -15   4   2      138.26       89.50     31.97 o 
 -14   4   2      209.53      176.32     17.07 o 
 -13   4   2     3066.64     3241.50     72.87 o 
 -12   4   2      876.50      862.40     27.73 o 
 -11   4   2     2256.93     2383.83     63.64 o 
 -10   4   2     1507.48     1532.46     24.41 o 
  -9   4   2    16282.62    15647.23    144.18 o 
  -8   4   2        0.26       11.48      6.65 o 
  -7   4   2     6041.22     5863.23     66.20 o 
  -6   4   2      116.93      143.65      6.28 o 
  -5   4   2       96.03       76.83      4.83 o 
  -4   4   2      310.82      312.62      4.54 o 
  -3   4   2    17660.13    15423.59     75.87 o 
  -2   4   2      960.05      807.81     12.44 o 
  -1   4   2     1304.60     1367.13     34.64 o 
   0   4   2    17442.51    15906.41    105.57 o 
   1   4   2     6929.82     6436.07     55.28 o 
   2   4   2     2250.37     2188.02     51.16 o 
   3   4   2     3134.04     3123.93     28.04 o 
   4   4   2       15.00       22.93      5.61 o 
   5   4   2     8225.01     7246.36     53.10 o 
   6   4   2       95.96      119.24      3.21 o 
   7   4   2     1226.70     1345.83     17.49 o 
   8   4   2      741.56      796.91      7.40 o 
   9   4   2    10522.30    10324.48    111.02 o 
  10   4   2        8.10        2.43      8.71 o 
  11   4   2     1154.64     1187.66     27.12 o 
  12   4   2      333.42      301.67     14.48 o 
  13   4   2      524.04      577.74     23.61 o 
  14   4   2      103.54      106.84     35.22 o 
  15   4   2     1888.77     1943.78     47.82 o 
  16   4   2        6.98        5.44      8.18 o 
 -16   5   2      664.62      658.45     22.22 o 
 -15   5   2      936.62      901.56     48.52 o 
 -14   5   2     1037.90     1047.74     28.08 o 
 -13   5   2       57.76       54.66     23.27 o 
 -12   5   2     1533.76     1679.40     43.77 o 
 -11   5   2      132.15      161.25     33.75 o 
 -10   5   2     3771.48     4237.79     78.69 o 
  -9   5   2      937.05      927.70     27.30 o 
  -8   5   2      179.37      192.40     10.68 o 
  -7   5   2     5555.91     5756.66     93.36 o 
  -6   5   2     7780.86     6649.45     56.42 o 
  -5   5   2      294.64      400.11      7.37 o 
  -4   5   2      140.25      155.75      3.32 o 
  -3   5   2     4038.70     4174.29     24.96 o 
  -2   5   2      313.83      258.03      5.87 o 
  -1   5   2      981.98     1026.15     15.84 o 
   0   5   2     4185.60     4223.00     41.78 o 
   1   5   2      423.28      461.40     10.91 o 
   2   5   2     1159.63     1203.52     21.07 o 
   3   5   2    14619.79    13692.21    141.28 o 
   4   5   2    12512.78    11321.85     60.35 o 
   5   5   2      224.61      245.21      5.53 o 
   6   5   2      903.02      962.73      5.89 o 
   7   5   2     7622.96     7475.46    100.85 o 
   8   5   2    10198.45     9805.89    119.99 o 
   9   5   2        8.96        8.50      8.55 o 
  10   5   2      718.08      736.48     24.32 o 
  11   5   2     1897.39     1816.92     32.55 o 
  12   5   2     2918.98     3078.86     58.06 o 
  13   5   2       21.69       13.43      5.21 o 
  14   5   2      452.75      501.38     28.19 o 
  15   5   2       14.96       16.37     10.41 o 
  16   5   2      289.74      272.10     16.57 o 
 -16   6   2      156.57      130.36     32.18 o 
 -15   6   2      875.88      841.77     28.68 o 
 -14   6   2       80.95       60.68     24.11 o 
 -13   6   2      779.06      778.96     24.74 o 
 -12   6   2     1085.73     1151.17     30.80 o 
 -11   6   2      112.85       94.82     16.95 o 
 -10   6   2      221.90      208.38     20.97 o 
  -9   6   2     9887.71     9683.67    167.49 o 
  -8   6   2    13290.58    12419.81    199.82 o 
  -7   6   2      717.58      699.28     25.13 o 
  -6   6   2      591.03      649.91      8.49 o 
  -5   6   2      133.19      147.45      4.04 o 
  -4   6   2     4908.84     4368.71     27.92 o 
  -3   6   2      673.94      769.05     10.51 o 
  -2   6   2     4439.24     4304.02     51.67 o 
  -1   6   2    14815.05    13720.55     90.28 o 
   0   6   2    10320.66     9251.64     42.21 o 
   1   6   2    20308.77    18994.23     93.42 o 
   2   6   2      184.37      106.73      5.05 o 
   3   6   2     2066.33     2195.48     17.78 o 
   4   6   2       16.77        4.87      3.48 o 
   5   6   2     2410.23     2579.89     35.78 o 
   6   6   2     2590.51     2337.03     39.96 o 
   7   6   2       31.60       25.57      3.82 o 
   8   6   2     2324.77     2596.64     36.59 o 
   9   6   2     6904.88     6904.19    233.75 o 
  10   6   2     2996.33     3154.88     46.85 o 
  11   6   2     2700.26     2741.90     40.05 o 
  12   6   2     3457.80     3546.31     61.92 o 
  13   6   2     1438.79     1369.71     25.60 o 
  14   6   2      484.08      484.23     19.88 o 
  15   6   2      402.41      381.56     23.08 o 
 -16   7   2      168.59      116.20     15.14 o 
 -15   7   2     1590.32     1709.33     51.02 o 
 -14   7   2      262.75      285.52     22.56 o 
 -13   7   2     2522.03     2493.36     54.22 o 
 -12   7   2      141.66      144.17     24.92 o 
 -11   7   2     4525.46     4761.60     69.88 o 
 -10   7   2        5.95        0.67      8.77 o 
  -9   7   2     1494.39     1597.21     35.71 o 
  -8   7   2     1456.87     1546.20    123.81 o 
  -7   7   2    13110.13    12268.59    207.89 o 
  -6   7   2     3042.94     3246.56     89.19 o 
  -5   7   2     2491.46     2277.40     40.58 o 
  -4   7   2     5187.59     5579.21     73.74 o 
  -3   7   2      218.09      167.49      5.77 o 
  -2   7   2     2717.77     2871.76     48.41 o 
  -1   7   2     3564.14     3130.96     33.24 o 
   0   7   2       89.39       80.44      5.63 o 
   1   7   2        0.34        1.05      3.58 o 
   2   7   2     2520.40     2646.16     25.17 o 
   3   7   2    32006.46    30340.61    188.44 o 
   4   7   2    11469.26    11177.67     57.69 o 
   5   7   2     1514.56     1629.95     21.27 o 
   6   7   2        4.63       18.04      4.24 o 
   7   7   2    10075.75     9361.28     83.48 o 
   8   7   2       22.89       32.32      5.31 o 
   9   7   2     3845.11     3827.40     62.88 o 
  10   7   2       59.70       59.97     20.45 o 
  11   7   2     3667.25     3867.80     43.15 o 
  12   7   2      741.95      732.12     16.70 o 
  13   7   2     3516.36     3698.86     62.30 o 
  14   7   2      254.59      264.87     16.33 o 
  15   7   2       15.18       -3.50      9.70 o 
 -15   8   2      324.29      304.69     22.13 o 
 -14   8   2       45.35       43.20     18.40 o 
 -13   8   2     1026.68     1076.72     27.62 o 
 -12   8   2      659.98      706.51     19.41 o 
 -11   8   2      815.70      852.93     23.20 o 
 -10   8   2     1226.97     1260.19     24.99 o 
  -9   8   2      581.89      629.33     24.76 o 
  -8   8   2    17268.52    16226.79    194.00 o 
  -7   8   2      260.34      283.84      6.17 o 
  -6   8   2       42.98       70.40      9.00 o 
  -5   8   2      972.60     1153.49     18.77 o 
  -4   8   2    13001.44    12725.90     59.32 o 
  -3   8   2     2417.17     2949.65     42.52 o 
  -2   8   2     2058.97     2506.13     45.17 o 
  -1   8   2      278.41      269.51      7.90 o 
   0   8   2    12560.50    10621.62    127.20 o 
   1   8   2     2582.48     2995.11     33.76 o 
   2   8   2     7913.72     7129.16     59.60 o 
   3   8   2     6015.91     6401.51     61.12 o 
   4   8   2      823.72      727.31     11.73 o 
   5   8   2     1302.76     1334.41     20.70 o 
   6   8   2     3315.22     3310.06     50.20 o 
   7   8   2     1016.26     1106.95     22.46 o 
   8   8   2        3.60        0.32      2.50 o 
   9   8   2     1210.28     1222.97     24.42 o 
  10   8   2    11035.32    10673.55    143.31 o 
  11   8   2     1730.80     1757.25     28.20 o 
  12   8   2       20.55        0.90      9.51 o 
  13   8   2      386.84      251.93     36.95 o 
  14   8   2     1755.04     1733.70     42.28 o 
  15   8   2      114.94       69.04     37.36 o 
 -15   9   2     2312.00     2274.85    149.93 o 
 -14   9   2       10.75        2.49     11.96 o 
 -13   9   2       42.18       12.51     24.62 o 
 -12   9   2     2479.34     2485.90     36.15 o 
 -11   9   2     3123.41     3370.94     75.56 o 
 -10   9   2     2219.84     2152.74     54.86 o 
  -8   9   2     2007.94     2061.83     39.51 o 
  -7   9   2     7634.64     7464.64    139.77 o 
  -6   9   2      337.03      336.65     10.00 o 
  -5   9   2     9453.99     9264.40     76.76 o 
  -4   9   2      179.47      134.68     10.21 o 
  -3   9   2     9375.18     9288.24    100.86 o 
  -2   9   2     1973.86     1946.83     38.46 o 
  -1   9   2     7085.25     5940.17    102.54 o 
   0   9   2     1635.30     1720.06     55.68 o 
   1   9   2       89.02       79.58      7.45 o 
   2   9   2     1383.35     1782.80     38.75 o 
   3   9   2     9077.48     8144.00    130.23 o 
   4   9   2      148.71      105.76      6.47 o 
   5   9   2      511.79      378.90      9.43 o 
   6   9   2       20.38       24.60      6.62 o 
   7   9   2      594.00      609.41     17.99 o 
   8   9   2     2767.91     3013.11     89.75 o 
   9   9   2     2917.91     3177.72     45.27 o 
  10   9   2     8897.87     9357.85    156.86 o 
  11   9   2      914.79      961.46     31.87 o 
  12   9   2      698.49      761.73     24.58 o 
  13   9   2     4137.92     4529.95     86.91 o 
  14   9   2        2.64        4.26     16.03 o 
  15   9   2      150.49       97.63     70.45 o 
 -15  10   2        0.34      -10.85     25.87 o 
 -14  10   2       73.69       53.62     36.05 o 
 -13  10   2     4459.67     4740.40     99.83 o 
 -12  10   2      258.79      248.65     31.77 o 
 -11  10   2       30.80       51.34     20.80 o 
 -10  10   2       24.95       22.33     15.25 o 
  -9  10   2     1406.79     1433.27     35.52 o 
  -8  10   2     8540.48     8482.48    163.03 o 
  -7  10   2      578.31      529.69     21.37 o 
  -6  10   2     2625.51     2824.90     61.34 o 
  -5  10   2      298.00      226.85      8.42 o 
  -4  10   2     1765.77     1641.54     30.60 o 
  -3  10   2     4756.84     4555.83     58.02 o 
  -2  10   2     1753.16     2066.04     40.25 o 
  -1  10   2     6928.85     6636.77     59.10 o 
   0  10   2     7654.07     6911.58     57.38 o 
   1  10   2     1717.60     1319.69     26.85 o 
   2  10   2     2152.14     1673.79     43.91 o 
   3  10   2      445.21      500.08     13.42 o 
   4  10   2       67.61       88.30      5.49 o 
   5  10   2     8588.08     8571.56    215.75 o 
   6  10   2        2.61        5.34      3.74 o 
   7  10   2      130.07      104.29     10.43 o 
   8  10   2     2162.99     2156.67     47.86 o 
   9  10   2     3431.55     3595.15     65.42 o 
  10  10   2     5283.52     5506.22     93.50 o 
  11  10   2      988.09      944.30     30.36 o 
  12  10   2      182.50      159.65     42.91 o 
  13  10   2      102.77       86.86     22.62 o 
  14  10   2      949.61      929.46     42.25 o 
  15  10   2      659.70      635.93     33.01 o 
 -15  11   2      127.97       97.77     49.93 o 
 -14  11   2     1271.89     1327.97     52.45 o 
 -13  11   2        0.04      -14.54     28.93 o 
 -12  11   2     2411.02     2445.42     51.47 o 
 -11  11   2     1549.46     1470.05     35.52 o 
 -10  11   2      858.61      889.37     25.93 o 
  -9  11   2     2745.56     2794.86     70.27 o 
  -8  11   2        3.06        4.66      4.33 o 
  -7  11   2     3381.47     3416.95     62.89 o 
  -6  11   2     8050.12     8060.42     93.67 o 
  -5  11   2       63.94       46.95     13.29 o 
  -4  11   2      409.53      464.66     14.94 o 
  -3  11   2      263.22      277.21     16.65 o 
  -2  11   2    11304.31    10999.74     89.48 o 
  -1  11   2     1113.98     1306.21     33.29 o 
   0  11   2      838.81      807.62     19.71 o 
   1  11   2     3492.64     3677.04     61.23 o 
   2  11   2     3506.37     3346.28     56.82 o 
   3  11   2     1113.58     1051.26     64.67 o 
   4  11   2     5695.92     5503.50    138.56 o 
   5  11   2     1447.15     1433.76     31.18 o 
   6  11   2     1002.54      909.57     58.56 o 
   7  11   2     2465.93     2395.61     88.43 o 
   8  11   2     1853.01     1829.91     61.17 o 
   9  11   2     1786.78     1809.76     52.69 o 
  10  11   2        0.42       -8.11     16.68 o 
  11  11   2      179.29      178.71     49.03 o 
  12  11   2     3401.10     3526.09     75.81 o 
  13  11   2      627.53      638.34     26.73 o 
  14  11   2      365.41      337.85     40.92 o 
 -14  12   2       29.78       15.15     17.59 o 
 -13  12   2     4104.07     4300.82    143.79 o 
 -12  12   2       83.92       63.17     23.70 o 
 -11  12   2      142.41      138.30     32.11 o 
 -10  12   2      417.69      376.95     36.72 o 
  -9  12   2     3997.26     4066.97     73.68 o 
  -8  12   2      797.07      792.35     34.84 o 
  -7  12   2     4885.68     5060.43    107.22 o 
  -6  12   2       64.01       53.23      8.12 o 
  -5  12   2      240.30      239.53     14.75 o 
  -4  12   2     9315.74     9832.24    153.16 o 
  -3  12   2     6054.28     6139.50     81.86 o 
  -2  12   2      215.01      174.58     51.24 o 
  -1  12   2     2552.89     2582.49     93.50 o 
   0  12   2      347.77      314.03     21.45 o 
   1  12   2    16427.57    15771.09    171.69 o 
   2  12   2     2348.65     2773.76     68.97 o 
   3  12   2      198.75      174.58     15.86 o 
   4  12   2      152.93      135.64     23.01 o 
   5  12   2     8235.08     8012.46    163.14 o 
   6  12   2      672.30      659.45     33.60 o 
   7  12   2      857.42      854.61     33.58 o 
   8  12   2      277.79      207.60     28.59 o 
   9  12   2     3352.77     3521.88     83.29 o 
  10  12   2      767.97      733.09     34.45 o 
  11  12   2     1146.36     1175.56     31.87 o 
  12  12   2      196.32      170.11     64.91 o 
  13  12   2      182.40      174.19     30.60 o 
  14  12   2       87.86       56.88     21.64 o 
 -14  13   2     1638.52     1790.82     86.26 o 
 -13  13   2       12.02       14.95     14.61 o 
 -12  13   2      116.24      101.72     38.16 o 
 -11  13   2      605.41      558.21     25.87 o 
 -10  13   2     2987.18     3231.06     64.19 o 
  -9  13   2       59.10       46.86     19.42 o 
  -8  13   2     2199.40     2148.42     47.54 o 
  -7  13   2     2202.36     2227.08     71.79 o 
  -6  13   2     6840.98     7133.67    228.18 o 
  -5  13   2     1707.60     1819.11     39.39 o 
  -4  13   2       70.01       55.14     22.69 o 
  -3  13   2     3592.30     3626.01    315.61 o 
  -2  13   2    10933.94    11026.43    141.54 o 
  -1  13   2     5044.66     5368.01     80.46 o 
   0  13   2     1427.75     1525.45     40.11 o 
   1  13   2      626.91      597.59     49.19 o 
   2  13   2     1822.51     1760.07     36.17 o 
   3  13   2     3983.38     3876.60    133.48 o 
   4  13   2    12773.70    12992.34    259.92 o 
   5  13   2      499.08      580.41     32.59 o 
   6  13   2     1379.10     1441.06     61.91 o 
   7  13   2        8.03       -1.02     20.06 o 
   8  13   2     2398.75     2525.82     73.56 o 
   9  13   2      544.21      522.57     33.92 o 
  10  13   2       77.93      113.18     43.36 o 
  11  13   2        7.52        0.85     14.18 o 
  12  13   2     5103.38     5431.39    110.35 o 
  13  13   2       71.42       68.13     28.49 o 
 -13  14   2      233.11      226.45     42.03 o 
 -12  14   2     2124.21     2350.67     60.26 o 
 -11  14   2       50.67       11.07     20.64 o 
 -10  14   2      374.68      381.61     28.96 o 
  -9  14   2     2124.37     2320.37     53.75 o 
  -8  14   2     1022.70     1029.41     37.74 o 
  -7  14   2      859.94      852.87     51.41 o 
  -6  14   2      189.01      130.26     77.54 o 
  -5  14   2     1265.10     1252.53     40.99 o 
  -4  14   2     5816.45     6419.88    107.36 o 
  -3  14   2        5.89        0.40     10.08 o 
  -2  14   2        4.29       -3.49     17.55 o 
  -1  14   2      290.17      243.67     17.64 o 
   0  14   2     1329.79     1244.39     39.26 o 
   1  14   2     8378.66     8142.63    106.49 o 
   2  14   2      588.21      652.12     40.14 o 
   3  14   2      383.84      385.28     28.50 o 
   4  14   2      507.87      504.08     69.27 o 
   5  14   2      393.88      389.20     28.78 o 
   6  14   2     1099.15     1115.71     68.06 o 
   7  14   2     2676.24     2592.39     89.26 o 
   8  14   2      156.97      123.87     57.21 o 
   9  14   2     2939.87     3065.87     78.45 o 
  10  14   2      698.72      583.53     29.49 o 
  11  14   2      958.68     1031.47     38.01 o 
  12  14   2        6.85       -5.90     20.10 o 
  13  14   2       57.59       36.58     17.80 o 
 -13  15   2       38.20       20.17     24.28 o 
 -12  15   2      295.99      271.03     24.48 o 
 -11  15   2     2994.94     3270.46     59.61 o 
 -10  15   2       22.57       22.31     11.55 o 
  -9  15   2      398.48      416.16     29.57 o 
  -8  15   2        0.88      -11.09     24.35 o 
  -7  15   2     3660.01     3640.69     81.23 o 
  -6  15   2     1459.20     1496.16     41.41 o 
  -5  15   2     4655.31     4863.09     88.24 o 
  -4  15   2      830.87      861.18     24.52 o 
  -3  15   2     4843.07     5308.28    120.28 o 
  -2  15   2     3327.50     3362.90     84.92 o 
  -1  15   2      812.63      777.60     33.20 o 
   0  15   2     2193.12     2182.00     57.88 o 
   1  15   2       86.92       99.63     46.67 o 
   2  15   2     2039.47     2085.33     64.57 o 
   3  15   2     4234.78     4324.23    144.20 o 
   4  15   2     1343.52     1430.38     97.21 o 
   5  15   2     3132.71     3215.43     89.08 o 
   6  15   2       58.29       46.51     16.74 o 
   7  15   2     2830.41     2832.98     71.63 o 
   8  15   2      248.65      234.95     36.54 o 
   9  15   2     2583.50     2591.69     85.98 o 
  10  15   2      394.69      396.14     45.99 o 
  11  15   2     2647.57     2684.78     63.69 o 
  12  15   2      886.62      887.98     35.33 o 
  13  15   2      718.30      760.35     26.20 o 
 -12  16   2     2358.19     2419.64     77.61 o 
 -11  16   2      211.39      190.47     33.52 o 
 -10  16   2      767.66      797.78     28.60 o 
  -9  16   2       15.88       12.06      9.81 o 
  -8  16   2     5270.85     5649.20    164.08 o 
  -7  16   2        1.05        5.22     12.24 o 
  -6  16   2      440.59      394.58     55.91 o 
  -5  16   2     1165.66     1147.90     30.49 o 
  -4  16   2     3253.19     3132.08     64.94 o 
  -3  16   2       97.56      117.99     16.60 o 
  -2  16   2      973.64      985.46     33.39 o 
  -1  16   2     1706.89     1689.88     49.41 o 
   0  16   2     7210.30     7973.98    177.68 o 
   1  16   2     2767.82     2751.83     69.97 o 
   2  16   2     2036.42     2349.61     73.29 o 
   3  16   2      782.53      760.87     42.58 o 
   4  16   2      202.93      215.02     26.05 o 
   5  16   2     1308.62     1241.44     43.68 o 
   6  16   2     4699.50     4691.53     95.07 o 
   7  16   2      490.44      414.52     25.69 o 
   8  16   2      171.59      204.92     75.04 o 
   9  16   2      296.39      265.87     61.17 o 
  10  16   2     2799.67     2928.90     71.75 o 
  11  16   2      267.80      241.85     71.86 o 
  12  16   2       51.04       30.18     15.19 o 
 -12  17   2       56.44       52.09     29.88 o 
 -11  17   2      955.31      942.95     29.44 o 
 -10  17   2      510.29      496.95     33.36 o 
  -9  17   2       35.44       41.90     18.85 o 
  -8  17   2      168.08      147.53     60.60 o 
  -7  17   2     3751.08     3851.58    132.73 o 
  -6  17   2      514.05      524.44     37.58 o 
  -5  17   2     1777.70     1934.00     46.41 o 
  -4  17   2     1249.10     1063.15    105.32 o 
  -3  17   2      264.19      252.49     18.95 o 
  -2  17   2        3.63        8.38     12.04 o 
  -1  17   2     1532.54     1614.66     34.82 o 
   0  17   2      289.19      251.09     23.74 o 
   1  17   2     1269.98     1254.46     45.27 o 
   2  17   2       33.90       31.02     38.23 o 
   3  17   2     8292.18     9517.55    205.40 o 
   4  17   2     1263.33     1095.95     88.41 o 
   5  17   2      885.02      832.91     39.93 o 
   6  17   2     1594.54     1538.99     66.31 o 
   7  17   2     1478.89     1469.55     48.30 o 
   8  17   2      837.69      795.88     36.84 o 
   9  17   2     1334.01     1254.28    106.40 o 
  10  17   2       64.45       85.78     33.26 o 
  11  17   2      570.13      533.51     32.06 o 
 -11  18   2      389.40      352.27     36.29 o 
 -10  18   2      389.48      318.73     26.93 o 
  -9  18   2     1579.13     1544.27     61.64 o 
  -8  18   2     5056.26     5163.62    174.45 o 
  -7  18   2      132.37      116.17     64.37 o 
  -6  18   2      372.58      369.86     37.26 o 
  -5  18   2     1052.86     1168.67     36.03 o 
  -4  18   2      255.61      265.16     19.60 o 
  -3  18   2     4012.08     4212.48     65.67 o 
  -2  18   2        0.12       17.11     11.95 o 
  -1  18   2      108.82       96.58     29.42 o 
   0  18   2     3561.49     3637.18     77.50 o 
   1  18   2     2021.71     1970.44    110.33 o 
   2  18   2     4129.35     4138.49    107.02 o 
   3  18   2       23.90       12.83     31.81 o 
   4  18   2     1847.22     1948.07     78.10 o 
   5  18   2     3985.42     4177.54    138.66 o 
   6  18   2      591.07      489.63     38.65 o 
   7  18   2      389.72      425.73     86.33 o 
   8  18   2      836.00      929.27     65.96 o 
   9  18   2      371.88      311.50     66.31 o 
  10  18   2     1003.60      889.76    116.36 o 
  11  18   2      644.53      657.93     28.06 o 
 -10  19   2     1334.00     1482.00     51.98 o 
  -9  19   2       95.23      122.67     52.52 o 
  -8  19   2       54.58        6.69     21.01 o 
  -7  19   2      140.39      132.71     73.04 o 
  -6  19   2     3461.57     3693.43    125.87 o 
  -5  19   2      293.48      287.42     40.97 o 
  -4  19   2      252.26      214.10     19.27 o 
  -3  19   2       16.41       26.52     16.85 o 
  -2  19   2     8473.13     9092.05    153.45 o 
  -1  19   2        6.12        8.55     11.57 o 
   0  19   2     2132.83     2034.54     61.05 o 
   1  19   2       18.42       18.56     22.69 o 
   2  19   2     1504.98     1401.61     47.14 o 
   3  19   2      242.95      247.51     32.11 o 
   4  19   2     2031.12     2135.60     58.71 o 
   5  19   2       75.33       62.24     26.38 o 
   6  19   2      800.32      781.15     38.25 o 
   7  19   2      248.16      242.16     27.63 o 
   8  19   2     2574.38     2589.75     86.56 o 
   9  19   2        1.16      -18.69     28.22 o 
  10  19   2        3.31       12.71     16.71 o 
 -10  20   2      215.81      148.41     59.20 o 
  -9  20   2      753.02      820.78     80.45 o 
  -8  20   2        2.10       -2.99     25.12 o 
  -7  20   2     1564.38     1567.57     76.23 o 
  -6  20   2       87.04      106.05     46.41 o 
  -5  20   2     1293.01     1310.74     50.15 o 
  -4  20   2      144.26      151.90     18.13 o 
  -3  20   2     5466.63     5638.23    131.10 o 
  -2  20   2       22.28       10.66     23.68 o 
  -1  20   2      428.77      366.99     27.36 o 
   0  20   2       32.22       19.72     18.81 o 
   1  20   2     5063.54     5674.03    131.19 o 
   2  20   2      204.36      197.55     90.29 o 
   3  20   2      143.79      106.49     59.82 o 
   4  20   2      366.76      345.07    111.15 o 
   5  20   2     2894.97     2908.06     84.17 o 
   6  20   2        0.11        6.13     14.99 o 
   7  20   2       11.30        4.44     18.49 o 
   8  20   2       56.47       51.19     19.18 o 
   9  20   2     2593.54     2560.28    175.37 o 
  -9  21   2      301.69      267.92     66.84 o 
  -8  21   2      391.58      357.81     64.20 o 
  -7  21   2        5.41       11.81     23.02 o 
  -6  21   2     1857.41     1931.01     66.95 o 
  -5  21   2      612.54      505.85     35.04 o 
  -4  21   2      245.35      271.41     23.37 o 
  -3  21   2       38.04       16.98     21.02 o 
  -2  21   2     3016.13     3181.62     84.52 o 
  -1  21   2      253.71      283.19     28.11 o 
   0  21   2      517.46      480.95     39.89 o 
   1  21   2        2.79       -7.83     22.53 o 
   2  21   2      543.96      601.45     37.03 o 
   3  21   2      887.74      757.48    111.48 o 
   4  21   2     3411.01     3733.73    116.92 o 
   5  21   2        2.26      -24.47     24.83 o 
   6  21   2      140.96      111.43     54.56 o 
   7  21   2      675.57      706.32     74.08 o 
   8  21   2     1562.50     1760.08     87.06 o 
  -8  22   2      546.98      497.39     66.10 o 
  -7  22   2       98.29       74.66     30.77 o 
  -6  22   2        1.60        6.79     29.45 o 
  -5  22   2      684.62      761.64     45.21 o 
  -4  22   2     2182.85     2181.78    108.06 o 
  -3  22   2     1232.00     1171.63     56.19 o 
  -2  22   2      481.76      590.73     39.92 o 
  -1  22   2      267.01      271.32     30.82 o 
   0  22   2       63.93       57.24     25.27 o 
   1  22   2     1166.11     1096.51     66.72 o 
   2  22   2        5.51      -10.39     22.58 o 
   3  22   2       91.58      104.17     52.72 o 
   4  22   2     1938.32     2097.45     94.21 o 
   5  22   2      820.47      796.05     38.59 o 
   6  22   2     1608.36     1568.14     64.94 o 
   7  22   2       25.50       14.18     13.29 o 
  -6  23   2     1131.98     1143.10     53.62 o 
  -5  23   2       38.21       21.33     21.38 o 
  -4  23   2       59.32       61.61     29.27 o 
  -3  23   2      541.19      546.42     58.87 o 
  -2  23   2      132.20       97.97     58.61 o 
  -1  23   2     1183.31     1168.50     48.46 o 
   0  23   2      158.74      127.10     76.42 o 
   1  23   2      185.58      166.51     82.00 o 
   2  23   2      857.08      762.08     39.99 o 
   3  23   2     3228.75     3201.26    113.92 o 
   4  23   2     1284.51     1370.98     90.97 o 
   5  23   2        8.63       16.22     18.37 o 
   6  23   2        2.00        7.16     16.91 o 
  -2  24   2      531.05      518.57     42.12 o 
  -1  24   2      118.25       80.51     75.36 o 
   0  24   2     1399.44     1287.29     57.02 o 
   1  24   2        6.03       14.33     18.33 o 
   2  24   2      634.81      593.35     37.25 o 
   3  24   2       15.15       15.65     18.70 o 
   4  24   2     1532.22     1526.61    128.00 o 
 -16   0   3      274.01      320.48     34.53 o 
 -14   0   3     3841.78     4159.59    111.33 o 
 -12   0   3     1221.28     1366.84     70.35 o 
 -10   0   3      764.13      821.85     15.61 o 
  -8   0   3     3048.13     3204.39     66.54 o 
  -6   0   3     8975.86     8016.99     93.47 o 
  -4   0   3     8629.39     7754.52     52.03 o 
   4   0   3       57.79      126.62      5.32 o 
   6   0   3      838.72     1050.96     21.56 o 
   8   0   3    12309.54    11971.70    155.50 o 
  10   0   3      152.65      110.42     13.99 o 
  12   0   3     4584.94     4850.68    108.18 o 
  14   0   3      115.80       95.98     62.47 o 
  16   0   3     1067.36     1054.17     39.93 o 
 -16   1   3      576.95      575.99     45.56 o 
 -15   1   3      653.07      612.36     26.76 o 
 -14   1   3       85.42       47.61     25.04 o 
 -13   1   3     4490.47     4668.82    103.20 o 
 -12   1   3       66.23       63.70     20.76 o 
 -11   1   3      480.50      493.81     12.19 o 
 -10   1   3      576.78      607.77     14.89 o 
  -9   1   3     2712.60     2508.50     40.64 o 
  -8   1   3     6159.18     6281.73     96.10 o 
  -7   1   3    13438.46    13062.68    158.52 o 
  -6   1   3     1373.26     1699.34     29.53 o 
  -5   1   3     5336.24     5553.80     18.69 o 
  -4   1   3      278.68      280.14      4.89 o 
  -3   1   3    24925.02    22827.95    188.62 o 
  -2   1   3     3252.78     3105.68     48.63 o 
  -1   1   3     3478.88     3069.65     17.12 o 
   4   1   3     2368.32     2422.35     24.31 o 
   5   1   3     9350.30     8201.31     40.37 o 
   6   1   3     7229.61     7058.58     32.44 o 
   7   1   3        2.52        4.72      3.01 o 
   8   1   3      287.75      277.37      7.14 o 
   9   1   3     4494.69     4772.34     38.96 o 
  10   1   3       11.82       12.27      4.22 o 
  11   1   3     7932.83     8136.05     85.59 o 
  12   1   3      120.96      111.35     16.48 o 
  13   1   3        0.54        3.29      8.15 o 
  14   1   3      608.49      579.79     21.35 o 
  15   1   3      941.49      945.29     30.86 o 
  16   1   3       20.54       16.34     15.11 o 
 -16   2   3     1148.79     1153.21     42.19 o 
 -15   2   3     1901.20     1968.21     51.66 o 
 -14   2   3     2364.59     2332.53     50.76 o 
 -13   2   3       26.09       55.84     20.44 o 
 -12   2   3       24.31       15.82     10.11 o 
 -11   2   3     1060.31     1085.00     30.00 o 
 -10   2   3     1606.37     1562.31     24.78 o 
  -9   2   3      130.10      142.05      9.47 o 
  -8   2   3      654.44      634.52     14.05 o 
  -7   2   3     3296.92     3300.58     48.57 o 
  -6   2   3     8711.01     7569.19     87.41 o 
  -5   2   3     3304.08     2824.65     37.86 o 
  -4   2   3    18704.82    17138.08     83.78 o 
  -3   2   3        4.25       26.58      4.85 o 
  -2   2   3     9817.90     9286.01     36.52 o 
  -1   2   3    15340.26    13995.82    114.54 o 
   0   2   3      925.22      904.73     22.74 o 
   1   2   3     9547.31     8823.21     55.56 o 
   2   2   3      273.38      199.74      4.69 o 
   3   2   3     3328.28     3042.42     24.00 o 
   5   2   3     3842.25     3417.48     23.84 o 
   6   2   3     1121.68     1065.79     16.22 o 
   7   2   3     2164.95     2198.55     21.82 o 
   8   2   3      702.39      732.17      7.73 o 
   9   2   3      490.38      448.03      9.63 o 
  10   2   3        5.68        4.39      3.77 o 
  11   2   3      835.48      828.59     29.19 o 
  12   2   3     5195.69     5788.22     89.53 o 
  13   2   3     2969.49     3205.52     65.05 o 
  14   2   3      773.63      835.39     39.97 o 
  15   2   3        7.52        2.50      7.12 o 
  16   2   3      119.99       84.53     12.43 o 
 -16   3   3     1223.55     1270.68     35.26 o 
 -15   3   3      541.20      522.57     23.93 o 
 -14   3   3     1053.16     1055.39     37.97 o 
 -13   3   3        2.86        0.95      8.88 o 
 -12   3   3     1433.19     1526.57     41.24 o 
 -11   3   3      490.36      490.46     26.30 o 
 -10   3   3      367.49      360.99      9.84 o 
  -9   3   3     1644.55     1602.65     33.66 o 
  -8   3   3    13602.10    12655.99    100.49 o 
  -7   3   3     4455.91     4548.04     60.44 o 
  -6   3   3     1435.25     1457.85     25.84 o 
  -5   3   3     1145.24     1318.41     15.16 o 
  -4   3   3     7112.88     6362.48    124.50 o 
  -3   3   3     9777.04     9037.28     35.49 o 
  -2   3   3       92.58      107.53      4.32 o 
   0   3   3     7705.10     7123.18    182.62 o 
   1   3   3     9289.94     9168.90    120.33 o 
   2   3   3    12473.36    11151.50     75.50 o 
   3   3   3     1841.94     1791.72     26.13 o 
   4   3   3      683.08      843.85     12.48 o 
   5   3   3     3797.52     3693.23     53.27 o 
   6   3   3    15816.22    15354.54     60.03 o 
   7   3   3       62.61       85.45      3.59 o 
   8   3   3       92.73       82.07      6.49 o 
   9   3   3     2849.82     2997.14     49.46 o 
  10   3   3    10456.38    10256.30    165.63 o 
  11   3   3     3148.90     3263.54     55.64 o 
  12   3   3      985.26      999.08     21.43 o 
  13   3   3       30.71       27.85     13.96 o 
  14   3   3     1265.50     1317.31     36.22 o 
  15   3   3        2.97        8.97      6.00 o 
  16   3   3       61.73       49.06     19.48 o 
 -16   4   3      196.15      181.23     20.75 o 
 -15   4   3     2353.44     2521.70     67.05 o 
 -14   4   3      195.99      200.84     21.89 o 
 -13   4   3     2343.18     2488.07     47.05 o 
 -12   4   3      817.57      803.04     24.45 o 
 -11   4   3     6359.88     6821.78    124.89 o 
 -10   4   3      370.27      375.03     16.36 o 
  -9   4   3     1461.49     1604.66     34.25 o 
  -8   4   3     1476.71     1539.88     27.06 o 
  -7   4   3     4562.25     4532.66     92.64 o 
  -6   4   3     1497.54     1745.48     24.63 o 
  -5   4   3    21577.25    19977.41    127.17 o 
  -4   4   3      136.44      145.06      2.64 o 
  -3   4   3     1015.81     1087.26     15.04 o 
  -2   4   3     6764.25     6478.59     39.85 o 
  -1   4   3      582.62      657.71     14.45 o 
   0   4   3     6365.69     6402.17     87.08 o 
   1   4   3     4334.24     4207.90     52.47 o 
   2   4   3     3985.76     3822.18     67.15 o 
   4   4   3      462.16      490.84      8.76 o 
   5   4   3      515.28      303.67      7.68 o 
   6   4   3      277.16      243.38      5.19 o 
   7   4   3     3049.78     3153.21     38.22 o 
   8   4   3       46.35       48.49     11.06 o 
   9   4   3     4627.23     5007.74     75.43 o 
  10   4   3      258.56      227.81     12.72 o 
  11   4   3     6386.19     6858.12     88.78 o 
  12   4   3     1397.11     1304.34     20.81 o 
  13   4   3     4282.24     4542.16     87.60 o 
  14   4   3       49.48       62.63     20.60 o 
  15   4   3        0.20        6.99      7.19 o 
  16   4   3      114.16       98.26     42.82 o 
 -16   5   3     1053.81     1133.02     36.63 o 
 -15   5   3      406.62      404.41     26.19 o 
 -14   5   3      204.40      168.79     57.71 o 
 -13   5   3       36.09       48.19     26.66 o 
 -12   5   3     4089.43     4256.70     62.18 o 
 -11   5   3       44.13       58.51     20.38 o 
 -10   5   3      429.43      449.24     20.48 o 
  -9   5   3       41.34       51.28     12.28 o 
  -8   5   3    15226.88    14791.10    132.32 o 
  -7   5   3     2098.34     2170.83     41.67 o 
  -6   5   3     3300.73     3454.05     67.76 o 
  -5   5   3      771.80      845.22     11.79 o 
  -4   5   3      150.67      219.03      3.79 o 
  -3   5   3     1386.89     1446.55     28.79 o 
  -2   5   3     3118.09     3108.88     42.44 o 
  -1   5   3     1275.48     1442.92     24.53 o 
   0   5   3     9905.71     9335.11     48.29 o 
   1   5   3    16752.77    15783.82     79.02 o 
   2   5   3    11717.73    10090.67     65.01 o 
   3   5   3     3695.90     3466.21     35.14 o 
   4   5   3      131.45      108.82      5.06 o 
   5   5   3     6942.82     6692.46     34.69 o 
   6   5   3     3126.59     2890.65     37.86 o 
   7   5   3     3013.09     3227.22     44.95 o 
   8   5   3       15.69       22.21      7.68 o 
   9   5   3     1060.61     1077.53     14.61 o 
  10   5   3    13765.34    13726.46    175.67 o 
  11   5   3       56.21       43.10     14.35 o 
  12   5   3      118.08      126.44     25.47 o 
  13   5   3      361.38      321.35     17.37 o 
  14   5   3      207.74      202.34     14.79 o 
  15   5   3      746.12      795.21     42.84 o 
 -16   6   3      185.12      161.90     35.84 o 
 -15   6   3     1454.77     1436.36     39.73 o 
 -14   6   3     2327.70     2644.64     52.46 o 
 -13   6   3      437.09      425.70     21.28 o 
 -12   6   3        0.23       -1.91     10.96 o 
 -11   6   3     4426.24     4553.46    134.02 o 
 -10   6   3     3256.44     3639.89     64.41 o 
  -9   6   3     1582.54     1610.18     29.41 o 
  -8   6   3        3.87        2.46      6.96 o 
  -7   6   3     4358.30     4472.65    101.21 o 
  -6   6   3    12408.81    11883.20     52.61 o 
  -5   6   3    13862.26    12667.30     93.12 o 
  -4   6   3       48.04       28.40      5.47 o 
  -3   6   3      452.50      506.60      9.61 o 
  -2   6   3     4612.59     4284.92     30.41 o 
  -1   6   3     6622.74     6270.79     46.34 o 
   0   6   3    16401.31    14981.38     76.03 o 
   1   6   3      111.62       94.88      5.49 o 
   2   6   3    18472.06    17921.25    192.51 o 
   3   6   3    18217.28    17148.71    125.28 o 
   4   6   3    27649.68    26738.89    154.11 o 
   5   6   3     6753.60     6581.89     96.67 o 
   6   6   3     5635.61     5719.73     65.41 o 
   7   6   3     2071.31     2185.71     30.58 o 
   8   6   3      465.94      526.81     12.22 o 
   9   6   3     3662.18     3779.65     45.01 o 
  10   6   3      292.89      251.26     13.32 o 
  11   6   3      805.30      774.89     19.86 o 
  12   6   3     2547.72     2647.86     30.81 o 
  13   6   3     1249.56     1261.70     25.73 o 
  14   6   3     1001.02      972.14     50.22 o 
  15   6   3      157.81      119.49     38.09 o 
 -16   7   3      316.70      287.08     17.94 o 
 -15   7   3      611.03      539.63     49.91 o 
 -14   7   3       33.29       16.91     17.45 o 
 -13   7   3      617.03      616.49     22.74 o 
 -12   7   3      115.11      123.84     35.73 o 
 -11   7   3      232.02      159.95     26.53 o 
 -10   7   3        5.67       12.89      8.17 o 
  -9   7   3     5422.52     5788.91     86.22 o 
  -8   7   3     3308.91     3519.58     69.00 o 
  -7   7   3     4026.77     3945.16     78.96 o 
  -6   7   3     1092.63     1118.85     15.42 o 
  -5   7   3      317.81      402.66     22.86 o 
  -4   7   3     6581.17     6972.92     70.61 o 
  -3   7   3     4236.56     3785.14     91.17 o 
  -2   7   3       69.06       68.43      4.85 o 
  -1   7   3     5236.79     4855.70     38.71 o 
   0   7   3     6789.23     6347.38     58.24 o 
   1   7   3    13668.51    12589.22     79.76 o 
   2   7   3     1400.06     1308.14     21.40 o 
   3   7   3    14530.09    14796.21    194.79 o 
   4   7   3      136.23      127.96      5.68 o 
   5   7   3     8383.69     7763.24     88.86 o 
   6   7   3       65.54       96.10      4.05 o 
   8   7   3       77.41       65.74      5.47 o 
   9   7   3      397.70      365.14      9.75 o 
  10   7   3      623.29      605.35     18.74 o 
  12   7   3      314.90      290.15     16.51 o 
  13   7   3      285.79      216.70     14.98 o 
  14   7   3       10.17        2.62      9.12 o 
  15   7   3     1088.50     1095.51     45.42 o 
 -15   8   3      102.47       86.12     46.70 o 
 -14   8   3     3437.41     3636.30    113.22 o 
 -13   8   3      351.79      328.95     29.12 o 
 -12   8   3        1.04        6.87      8.65 o 
 -11   8   3        0.31       -9.38      8.67 o 
 -10   8   3     3867.72     4238.71     63.72 o 
  -9   8   3       82.48       67.45     24.07 o 
  -8   8   3      127.58       61.90     37.90 o 
  -7   8   3      868.96      858.47     12.46 o 
  -6   8   3    18876.89    18189.54    190.68 o 
  -5   8   3     5270.36     5607.60    130.31 o 
  -4   8   3    11281.62    11274.29     60.30 o 
  -3   8   3     3200.42     3515.02     52.26 o 
  -2   8   3     9586.18     8952.32     61.15 o 
  -1   8   3      988.18      977.76     17.03 o 
   0   8   3    11129.12    10600.19     61.55 o 
   1   8   3     5265.03     5376.80    131.36 o 
   2   8   3     6562.43     6940.58     52.63 o 
   3   8   3     7119.00     7410.11    106.27 o 
   4   8   3    30312.31    29508.18     58.99 o 
   5   8   3       69.49       47.06      6.96 o 
   6   8   3       79.25       89.82      4.17 o 
   7   8   3      198.19      163.63     11.71 o 
   8   8   3     2369.22     2493.15     51.27 o 
   9   8   3      106.79       82.73      9.21 o 
  10   8   3     2390.30     2263.68     61.43 o 
  11   8   3     1405.20     1453.98     22.20 o 
  12   8   3     3113.69     3348.79     53.87 o 
  13   8   3       89.68       69.90     17.98 o 
  14   8   3     2489.16     2453.23     71.88 o 
  15   8   3       16.72        4.22     10.82 o 
 -15   9   3      894.59      775.75     79.36 o 
 -14   9   3     1872.29     1798.18    114.88 o 
 -13   9   3      953.09      922.03     56.64 o 
 -12   9   3     1881.55     1944.27     66.46 o 
 -11   9   3       24.59       15.75      8.41 o 
  -9   9   3     7719.77     8014.54    271.58 o 
  -8   9   3     2532.24     2568.58     39.28 o 
  -7   9   3     3351.88     3522.69     67.19 o 
  -6   9   3       55.51       60.12      9.17 o 
  -5   9   3       37.07       52.88      5.70 o 
  -4   9   3      956.61      829.45     13.98 o 
  -3   9   3     8077.42     7785.87    119.47 o 
  -2   9   3      530.67      537.81     18.89 o 
  -1   9   3      139.54       81.82      8.46 o 
   0   9   3      216.51      184.48     21.52 o 
   1   9   3    19113.79    17310.26    156.61 o 
   2   9   3      426.93      749.15     26.19 o 
   3   9   3     2783.16     2779.16     51.41 o 
   4   9   3       29.79       19.67      8.80 o 
   5   9   3     2326.58     2044.04     26.49 o 
   6   9   3     2710.58     2854.02     44.59 o 
   7   9   3        8.32        4.20      4.19 o 
   8   9   3      177.59      143.09     15.07 o 
   9   9   3      465.56      504.19      8.85 o 
  10   9   3     3254.91     3310.74     77.43 o 
  11   9   3      567.69      561.45     21.09 o 
  12   9   3      139.45      156.01     23.13 o 
  13   9   3        4.55       -6.06     12.85 o 
  14   9   3      493.58      525.44     33.79 o 
  15   9   3     2183.54     2236.64    100.72 o 
 -15  10   3      717.42      663.37     36.72 o 
 -14  10   3      282.40      285.92     27.96 o 
 -13  10   3        0.75        4.36     13.58 o 
 -12  10   3      280.64      249.44     29.91 o 
 -11  10   3      514.99      558.16     19.41 o 
 -10  10   3     3173.53     3367.10     59.79 o 
  -9  10   3      496.14      449.86     25.43 o 
  -8  10   3     1665.98     1706.08     30.96 o 
  -7  10   3      667.84      555.17     14.26 o 
  -6  10   3      701.74      662.60     10.68 o 
  -5  10   3     2813.54     2995.68     46.53 o 
  -4  10   3     4581.92     4922.64     89.34 o 
  -3  10   3      283.25      246.02     12.52 o 
  -2  10   3     4535.02     4233.67    169.69 o 
  -1  10   3    17524.59    16258.59    308.20 o 
   0  10   3     1002.16      862.99     20.58 o 
   1  10   3     1738.59     2193.35     52.32 o 
   2  10   3      591.23      522.04     22.29 o 
   3  10   3     7107.50     6999.17    156.09 o 
   4  10   3     8212.37     7742.46    121.33 o 
   5  10   3      533.63      512.76      8.21 o 
   6  10   3       84.77       74.85      7.88 o 
   7  10   3        9.11        9.56      5.93 o 
   8  10   3     1514.73     1557.61     62.03 o 
   9  10   3     4900.56     5015.23    237.87 o 
  10  10   3      202.30      171.92     48.23 o 
  11  10   3      139.50      141.18     52.26 o 
  12  10   3     2698.76     2855.50     58.15 o 
  13  10   3     1112.08     1069.07     34.71 o 
  14  10   3      460.64      510.71     34.83 o 
 -15  11   3      404.57      463.72     60.63 o 
 -14  11   3      776.34      659.21     53.85 o 
 -13  11   3      109.53       92.01     43.42 o 
 -12  11   3     1931.42     2081.49     57.96 o 
 -11  11   3      792.18      745.24     24.09 o 
 -10  11   3      267.14      258.18     23.57 o 
  -9  11   3      759.89      770.43     26.99 o 
  -8  11   3     8894.11     8961.56    252.68 o 
  -7  11   3     4548.87     4813.76     81.35 o 
  -6  11   3     1484.99     1388.89     29.92 o 
  -5  11   3     2228.29     2367.72     35.32 o 
  -4  11   3    11020.16    10456.81    174.12 o 
  -3  11   3      717.49      745.33     19.16 o 
  -2  11   3     3188.75     3215.69     57.99 o 
  -1  11   3      258.27      210.51     18.42 o 
   0  11   3     2281.26     1958.80     38.66 o 
   1  11   3     1318.35     1133.89     34.62 o 
   2  11   3     7549.74     7489.96    116.69 o 
   3  11   3     4087.23     4017.17    119.49 o 
   4  11   3      337.39      304.16      8.43 o 
   5  11   3        3.02        0.45      4.09 o 
   6  11   3     5430.04     5451.67     92.54 o 
   7  11   3      936.75      896.48     44.70 o 
   8  11   3      582.27      633.92     34.75 o 
   9  11   3      105.09       64.70     41.98 o 
  10  11   3     8152.05     8665.79    181.97 o 
  11  11   3     3810.12     4037.38     87.26 o 
  12  11   3     1435.29     1446.39     41.94 o 
  13  11   3      269.67      229.24     25.55 o 
  14  11   3     1744.59     1769.59     83.87 o 
 -14  12   3      109.38       66.85     56.83 o 
 -13  12   3      874.63      863.85     45.13 o 
 -12  12   3      348.43      354.52     41.53 o 
 -11  12   3      511.09      524.41     28.01 o 
 -10  12   3        1.22       -8.93     13.90 o 
  -9  12   3     4676.59     4973.95     65.65 o 
  -8  12   3      364.08      309.15     36.96 o 
  -7  12   3     5600.13     5997.95    127.83 o 
  -6  12   3     1935.79     1803.09     43.00 o 
  -5  12   3     7901.97     7839.64    102.39 o 
  -4  12   3        0.06       -2.34     14.12 o 
  -3  12   3      665.21      698.69     44.40 o 
  -2  12   3     5953.35     6217.45    130.58 o 
  -1  12   3    10448.65    10229.75    204.24 o 
   0  12   3     1993.75     2208.58     46.17 o 
   1  12   3      176.70      186.85     27.12 o 
   2  12   3      399.56      497.28     28.03 o 
   3  12   3     7804.87     7624.77    130.90 o 
   4  12   3      792.89      809.33     21.02 o 
   5  12   3     1170.66     1236.50     65.70 o 
   6  12   3      459.19      480.41     30.95 o 
   7  12   3     1401.58     1496.36     47.03 o 
   8  12   3      803.81      825.71     36.27 o 
   9  12   3      568.98      594.55     39.78 o 
  10  12   3      153.38      135.40     48.41 o 
  11  12   3     1053.62     1021.06     39.72 o 
  12  12   3      218.89      171.05     26.81 o 
  13  12   3     1938.31     1948.86     66.75 o 
  14  12   3      185.55      154.39     32.55 o 
 -14  13   3      224.29      207.09     26.31 o 
 -13  13   3      781.20      592.03     37.14 o 
 -12  13   3      535.55      585.93     34.29 o 
 -11  13   3      942.82      942.13     47.24 o 
 -10  13   3        2.00        3.35     13.68 o 
  -9  13   3       22.85        7.49     18.06 o 
  -8  13   3    12702.67    13326.30    296.70 o 
  -7  13   3      471.42      456.67     35.30 o 
  -6  13   3     1896.58     1756.33     62.56 o 
  -5  13   3      137.43      148.95     31.47 o 
  -4  13   3     3943.30     4126.31    116.46 o 
  -3  13   3     2500.66     2366.72    143.81 o 
  -2  13   3       26.88       48.05     18.29 o 
  -1  13   3      309.62      327.68     18.90 o 
   0  13   3     9203.27     9161.19    124.78 o 
   1  13   3       10.94       18.38     17.67 o 
   2  13   3     9205.58     9234.91    150.00 o 
   3  13   3      212.21      214.91     21.30 o 
   4  13   3      161.68      199.88     81.21 o 
   5  13   3        6.01       -2.10     22.92 o 
   6  13   3     3256.94     3397.84    105.52 o 
   7  13   3      342.32      376.93     26.49 o 
   8  13   3       62.83       53.14     34.94 o 
   9  13   3      787.07      764.06     37.58 o 
  10  13   3     4795.51     5246.10    144.19 o 
  11  13   3      146.34       96.49     33.59 o 
  12  13   3      748.02      691.64     37.22 o 
  13  13   3      119.70      106.89     39.31 o 
 -13  14   3      647.31      551.41     50.75 o 
 -12  14   3        5.16       -4.18     24.18 o 
 -11  14   3      335.45      283.87     45.40 o 
 -10  14   3     5266.70     5744.12    131.78 o 
  -9  14   3     1582.65     1609.34     41.74 o 
  -8  14   3       37.86       33.55     17.94 o 
  -7  14   3     1048.52      969.69     58.26 o 
  -6  14   3     3664.52     3992.48     74.03 o 
  -5  14   3      507.72      485.21     20.79 o 
  -4  14   3       59.34       78.24     22.89 o 
  -3  14   3     1961.48     1925.16     43.65 o 
  -2  14   3     3147.07     3367.61     96.36 o 
  -1  14   3     8634.72     8219.42    114.41 o 
   0  14   3     7875.02     8308.71    111.91 o 
   1  14   3       48.20       68.86     27.34 o 
   2  14   3      904.24      902.64     73.11 o 
   3  14   3     3536.76     3864.75     98.52 o 
   4  14   3      343.33      303.81     32.54 o 
   5  14   3      625.10      618.24     42.85 o 
   6  14   3      603.92      515.26     29.00 o 
   7  14   3      976.55     1019.56     35.62 o 
   8  14   3     5063.92     5246.70    150.46 o 
   9  14   3      407.62      466.89     35.80 o 
  10  14   3       17.02        4.09     26.17 o 
  11  14   3      315.86      331.91     24.50 o 
  12  14   3      266.35      242.53     23.49 o 
  13  14   3      922.90      899.09     29.88 o 
 -13  15   3     1871.28     1971.44     93.48 o 
 -12  15   3      315.52      324.87     39.85 o 
 -11  15   3     1924.78     2032.42     65.73 o 
 -10  15   3        1.71      -19.58     35.93 o 
  -9  15   3     2150.09     2148.61     36.24 o 
  -8  15   3       27.88        8.61      6.58 o 
  -7  15   3      308.09      296.22     22.46 o 
  -6  15   3      309.71      285.05     37.85 o 
  -5  15   3       86.41       82.61     30.76 o 
  -4  15   3        0.25        5.19      9.52 o 
  -3  15   3     1841.28     1858.96     37.53 o 
  -2  15   3     2015.34     1997.25     47.15 o 
  -1  15   3      361.96      344.98     16.64 o 
   0  15   3      796.40      814.80     25.86 o 
   1  15   3     2857.42     2857.63     81.58 o 
   2  15   3      267.87      266.49     67.84 o 
   3  15   3      774.89      826.46     41.29 o 
   4  15   3      641.33      559.61     32.47 o 
   5  15   3     4029.41     4099.70    134.15 o 
   6  15   3       16.79       40.75     31.89 o 
   7  15   3     1608.69     1537.37     45.17 o 
   8  15   3       12.08       -8.47     23.42 o 
   9  15   3     2411.70     2670.40     87.92 o 
  10  15   3     1189.14     1228.68     44.50 o 
  11  15   3     2249.39     2323.93     53.70 o 
  12  15   3        2.84       -6.48     16.74 o 
 -12  16   3      175.39      165.98    101.76 o 
 -11  16   3        6.95        7.48     10.84 o 
 -10  16   3     4205.89     4450.56     90.66 o 
  -9  16   3      417.35      354.16     51.51 o 
  -8  16   3        0.33        8.34     15.86 o 
  -7  16   3      723.36      683.18     34.00 o 
  -6  16   3     4899.81     5114.07     81.71 o 
  -5  16   3     2049.31     2054.27     29.62 o 
  -4  16   3      194.10      214.30     20.04 o 
  -3  16   3     2328.46     2095.92     61.81 o 
  -2  16   3     3358.01     3762.57     71.54 o 
  -1  16   3      229.22      211.82     17.40 o 
   0  16   3      173.13      175.14     24.00 o 
   1  16   3        3.93       -2.07     23.42 o 
   2  16   3     2571.24     2430.68    133.04 o 
   3  16   3       65.56       62.65     40.91 o 
   4  16   3     7163.98     7752.09    209.94 o 
   5  16   3       73.40      111.74     85.58 o 
   6  16   3      931.89      999.08     40.26 o 
   7  16   3        6.09       16.65     18.52 o 
   8  16   3     3976.38     4014.74    133.76 o 
   9  16   3       91.77       67.37     19.47 o 
  10  16   3       45.59       49.10     21.11 o 
  11  16   3      333.03      395.88     45.43 o 
  12  16   3     2727.85     2750.99     89.99 o 
 -12  17   3      680.25      768.13     48.75 o 
 -11  17   3        3.86        4.90     15.94 o 
 -10  17   3       23.34       23.36     15.83 o 
  -9  17   3     2813.21     2752.64     51.86 o 
  -8  17   3     1420.75     1350.36     76.18 o 
  -7  17   3     2215.49     2347.89     60.73 o 
  -6  17   3      536.79      552.05     25.41 o 
  -5  17   3      114.24       77.64     30.26 o 
  -4  17   3      641.76      631.10     45.28 o 
  -3  17   3     3840.33     4069.35     80.45 o 
  -2  17   3     1852.55     1792.66     36.23 o 
  -1  17   3       23.56       13.67     10.89 o 
   0  17   3     2059.21     2011.24     56.76 o 
   1  17   3     4291.12     4499.85    118.64 o 
   2  17   3       35.28       18.05     32.59 o 
   3  17   3      868.67      814.71     60.51 o 
   4  17   3      310.34      253.72     41.80 o 
   5  17   3     3499.39     3570.95    139.49 o 
   6  17   3     4912.10     5132.60    143.53 o 
   7  17   3     3136.98     3005.62     96.25 o 
   8  17   3      190.81      156.80     73.61 o 
   9  17   3     1165.71     1148.23     42.67 o 
  10  17   3       38.61       16.76     20.71 o 
  11  17   3     1175.69     1111.60     37.33 o 
 -11  18   3      160.96      155.45     34.47 o 
 -10  18   3     1333.23     1313.51     65.86 o 
  -9  18   3     2834.29     2742.62     76.74 o 
  -8  18   3      222.44      224.93     64.43 o 
  -7  18   3      681.57      732.78     34.31 o 
  -6  18   3     2042.75     2070.70     70.65 o 
  -5  18   3     1460.89     1596.86     44.55 o 
  -4  18   3     3037.17     3055.11     71.31 o 
  -3  18   3      195.13      252.62     36.93 o 
  -2  18   3     1600.27     1576.08     43.64 o 
  -1  18   3     2877.58     2963.01     75.02 o 
   0  18   3       28.69       23.12     20.84 o 
   1  18   3        0.35      -10.98     22.30 o 
   2  18   3      512.83      564.44     36.39 o 
   3  18   3     2472.38     2432.33    141.09 o 
   4  18   3     2622.80     2760.17    158.69 o 
   5  18   3      815.12      903.67     38.89 o 
   6  18   3        1.21      -19.01     26.31 o 
   7  18   3     1360.73     1313.73     74.52 o 
   8  18   3     2589.08     2638.61     93.98 o 
   9  18   3      400.04      361.24     76.56 o 
  10  18   3       59.44       40.24     28.34 o 
  11  18   3        6.10       -0.04     12.31 o 
 -10  19   3      110.23       92.30     46.90 o 
  -9  19   3     1199.89     1176.29     39.54 o 
  -8  19   3      837.61      831.54     47.21 o 
  -7  19   3      187.45      147.80     71.17 o 
  -6  19   3      642.20      546.23     36.44 o 
  -5  19   3      539.52      512.39     32.20 o 
  -4  19   3     3375.40     3513.02     80.84 o 
  -3  19   3      275.69      311.99     36.54 o 
  -2  19   3     1601.47     1641.91     81.40 o 
  -1  19   3      618.31      548.17     31.15 o 
   0  19   3     2413.17     2466.76    130.28 o 
   1  19   3      406.33      466.62     49.66 o 
   2  19   3     4422.18     4765.13    150.94 o 
   3  19   3      334.48      319.37     61.16 o 
   4  19   3      433.75      476.79     48.56 o 
   5  19   3      165.04      168.43     80.30 o 
   6  19   3     2746.44     2824.93     83.02 o 
   7  19   3       18.80       11.53     12.22 o 
   8  19   3        5.51       14.56     24.34 o 
   9  19   3      174.22      177.44     84.71 o 
  10  19   3     1476.80     1431.34     54.83 o 
  -9  20   3      508.85      481.71     36.21 o 
  -8  20   3       51.22       41.87     34.74 o 
  -7  20   3      289.42      303.69     65.88 o 
  -6  20   3       46.64       32.27     25.27 o 
  -5  20   3     1934.84     2130.08     56.49 o 
  -4  20   3       84.83       57.11     22.13 o 
  -3  20   3        0.42       12.57     16.37 o 
  -2  20   3      303.09      273.09     31.78 o 
  -1  20   3     4313.51     4422.77    157.94 o 
   0  20   3      186.78      164.92     32.53 o 
   1  20   3       66.76       71.71     35.22 o 
   2  20   3      318.05      276.19     35.87 o 
   3  20   3     4956.46     5341.37    180.49 o 
   4  20   3        6.96        4.82     20.37 o 
   5  20   3      735.07      758.11     37.79 o 
   6  20   3       33.12       21.69     14.69 o 
   7  20   3     1418.75     1500.64     64.10 o 
   8  20   3        0.74        7.80     11.05 o 
   9  20   3     1449.92     1441.90     55.23 o 
  -9  21   3      183.41      185.57     23.22 o 
  -7  21   3      121.35      131.03     99.08 o 
  -6  21   3      446.22      445.14     36.91 o 
  -5  21   3       11.29        1.05     10.76 o 
  -4  21   3     1223.26     1286.29     35.64 o 
  -3  21   3     2370.67     2342.28     79.76 o 
  -2  21   3      488.84      445.96     73.76 o 
  -1  21   3       90.16      101.36     47.87 o 
   0  21   3     1736.05     1709.94     67.95 o 
   1  21   3      230.27      166.07     61.68 o 
   2  21   3     3585.20     3825.72    139.20 o 
   3  21   3       19.59       20.89     32.79 o 
   4  21   3       96.47      102.41     53.62 o 
   5  21   3     1597.21     1420.15     55.60 o 
   6  21   3      678.87      643.78     46.46 o 
   7  21   3      174.32      163.10     87.85 o 
   8  21   3       11.14       12.25     12.26 o 
  -4  22   3      352.33      353.29     39.93 o 
  -3  22   3      234.57      232.32     52.47 o 
  -2  22   3      774.53      848.51     50.02 o 
  -1  22   3      211.15      187.09     24.20 o 
   0  22   3      949.92      913.91     37.06 o 
   1  22   3       70.53       30.01     21.78 o 
   2  22   3       91.77       99.63     59.32 o 
   3  22   3     2889.48     2921.67     90.08 o 
   4  22   3      694.39      727.48     44.05 o 
   5  22   3      498.83      478.45     35.46 o 
   6  22   3      201.99      167.08     69.22 o 
   7  22   3      310.23      347.68     42.63 o 
  -4  23   3        7.14       18.67     17.11 o 
  -3  23   3     4161.48     4223.07    170.70 o 
  -2  23   3       32.22       10.07     15.02 o 
  -1  23   3       68.43       79.98     32.98 o 
   0  23   3       89.68       89.50     36.64 o 
   1  23   3     1100.72     1136.25     57.77 o 
   2  23   3     1549.75     1622.95     62.66 o 
   3  23   3      109.34       69.43     45.54 o 
   4  23   3        5.47       15.35     11.15 o 
   5  23   3     1551.91     1606.28     80.02 o 
   6  23   3      165.51      158.99     76.51 o 
  -3  24   3      101.16       91.77     59.43 o 
  -2  24   3     1195.68     1255.41     57.84 o 
  -1  24   3       27.66       12.72     16.19 o 
   0  24   3     2842.60     3007.22    113.77 o 
   1  24   3      712.61      799.35     46.21 o 
   2  24   3       72.86       90.13     43.98 o 
   3  24   3        9.62       17.16     17.64 o 
   4  24   3     2165.18     2102.89    110.80 o 
 -16   0   4     3079.65     3176.27    102.65 o 
 -14   0   4       21.09       23.80     14.25 o 
 -12   0   4     1294.69     1321.13     35.05 o 
 -10   0   4       50.95       36.71     10.43 o 
  -8   0   4    35144.73    35341.69    532.35 o 
  -6   0   4    19493.18    18100.49    204.90 o 
   4   0   4     2613.74     2864.82     23.42 o 
   6   0   4      241.33      277.82      8.66 o 
   8   0   4       47.33       32.05      7.79 o 
  10   0   4     6102.00     6278.75    135.01 o 
  12   0   4     2000.69     2217.83     79.66 o 
  14   0   4      767.86      861.39     35.91 o 
  16   0   4      615.67      586.27     28.46 o 
 -16   1   4      438.67      418.88     22.25 o 
 -15   1   4     6141.97     6095.07     90.75 o 
 -14   1   4       50.81       56.55     21.97 o 
 -13   1   4      660.67      728.18     29.83 o 
 -12   1   4       71.70       70.67     21.09 o 
 -11   1   4      273.99      249.80      9.85 o 
 -10   1   4      888.18      906.89     16.41 o 
  -9   1   4     1449.97     1350.21     21.60 o 
  -8   1   4       24.06       29.19      7.72 o 
  -7   1   4     8341.88     8321.69     52.68 o 
  -6   1   4     3339.77     3244.30     51.03 o 
  -5   1   4    12611.60    11142.36     73.59 o 
  -4   1   4     8676.31     8225.89     47.72 o 
  -2   1   4     4381.43     4444.66     56.32 o 
   1   1   4     1241.32     1461.48     31.02 o 
   3   1   4    11567.23    10727.44     45.94 o 
   4   1   4      608.96      537.98      8.50 o 
   5   1   4       35.98        6.44      2.52 o 
   6   1   4     5219.64     5624.15     55.99 o 
   7   1   4     1182.37     1232.42     16.69 o 
   8   1   4      151.82      133.57      5.08 o 
   9   1   4     5017.96     5283.43     77.57 o 
  10   1   4        1.24       -1.72      3.18 o 
  11   1   4     2613.80     2759.72     40.96 o 
  12   1   4     1215.00     1216.94     32.92 o 
  13   1   4     2981.08     3221.50     71.39 o 
  14   1   4     1134.05     1130.13     37.94 o 
  15   1   4       10.89       -3.87      9.13 o 
  16   1   4       87.93       88.43     22.06 o 
 -16   2   4     2170.11     2175.17     58.07 o 
 -15   2   4      812.07      810.07     41.17 o 
 -14   2   4        0.05       -0.95      9.86 o 
 -13   2   4      211.89      194.99     17.46 o 
 -12   2   4     1128.58     1093.84     42.55 o 
 -11   2   4       79.87       66.29     13.43 o 
 -10   2   4      176.11      174.25      8.97 o 
  -9   2   4     3275.95     3519.32     56.38 o 
  -8   2   4     9519.42     9280.16    182.43 o 
  -7   2   4     9860.84     8926.24     98.43 o 
  -6   2   4      149.19      194.25      4.67 o 
  -5   2   4     2078.20     2231.69     33.72 o 
  -4   2   4     5167.64     4753.70     31.68 o 
  -3   2   4      620.88      786.34     11.86 o 
  -1   2   4     2708.54     2551.05     19.73 o 
   0   2   4     3830.80     3528.48     28.01 o 
   3   2   4      939.82     1174.72     19.87 o 
   4   2   4      902.90      995.59     13.77 o 
   5   2   4     1813.11     1700.18     35.23 o 
   6   2   4     8453.58     8136.78     57.84 o 
   7   2   4     3232.03     3459.61     48.29 o 
   8   2   4       29.81       45.97      6.64 o 
   9   2   4      693.31      735.51     12.73 o 
  10   2   4     1972.98     2033.10     33.01 o 
  11   2   4     2134.84     2180.86     68.32 o 
  12   2   4      292.17      265.51     10.29 o 
  13   2   4      342.71      298.70     26.01 o 
  14   2   4      198.36      223.09     22.71 o 
  15   2   4     1849.17     2049.00     48.81 o 
  16   2   4      546.42      500.83     22.10 o 
 -16   3   4     1384.78     1407.95     40.86 o 
 -15   3   4     1440.89     1455.81     41.11 o 
 -14   3   4     3755.25     3892.38     81.33 o 
 -13   3   4      557.28      600.49     22.02 o 
 -12   3   4      235.88      243.53     36.12 o 
 -11   3   4      206.41      229.81     22.16 o 
 -10   3   4     2616.57     2700.77     43.84 o 
  -9   3   4      352.72      321.72     10.59 o 
  -8   3   4       85.03       92.06     11.42 o 
  -7   3   4     1111.79     1128.50     26.21 o 
  -6   3   4      896.71      698.54     13.02 o 
  -5   3   4      100.73      132.71      3.75 o 
  -4   3   4     3806.34     3592.45     53.98 o 
  -3   3   4     1189.19     1155.65     13.94 o 
  -2   3   4     4033.54     4294.21     28.03 o 
  -1   3   4      152.13      160.78      7.06 o 
   0   3   4       70.06      167.73      6.30 o 
   1   3   4      445.62      537.36     17.17 o 
   2   3   4     3615.40     3378.92    170.28 o 
   3   3   4    11482.87    11078.94     66.84 o 
   4   3   4     7294.95     5804.81     30.31 o 
   5   3   4       62.98      110.22      5.12 o 
   6   3   4    12396.15    12503.74     65.29 o 
   7   3   4       44.07       60.30      7.44 o 
   8   3   4     6271.90     6358.56     67.10 o 
   9   3   4      174.33      180.44      6.41 o 
  10   3   4      250.55      256.09      8.89 o 
  11   3   4        5.46        3.28      4.47 o 
  12   3   4     3353.51     3627.25     62.59 o 
  13   3   4     2816.89     2934.30     70.50 o 
  14   3   4     3613.82     3777.10     79.41 o 
  15   3   4        3.26        5.31      8.93 o 
 -16   4   4      183.23      107.32     54.07 o 
 -15   4   4      862.52      835.45     38.08 o 
 -14   4   4       27.91       33.93     18.28 o 
 -13   4   4     2362.04     2613.52     68.61 o 
 -12   4   4      220.95      235.31     17.79 o 
 -11   4   4      435.37      463.83     19.74 o 
 -10   4   4       62.33       61.72     22.12 o 
  -9   4   4     3048.58     3143.65     77.67 o 
  -8   4   4      440.06      458.32     11.77 o 
  -7   4   4    16820.37    15809.47    164.12 o 
  -6   4   4     2843.14     3002.65     98.77 o 
  -5   4   4       91.73       71.20      5.15 o 
  -4   4   4     1457.60     1463.39     18.78 o 
  -3   4   4    18933.57    17449.71     73.93 o 
  -2   4   4     3781.21     3451.50     34.70 o 
  -1   4   4        4.07        3.41      5.76 o 
   0   4   4     1899.78     2259.09     96.13 o 
   2   4   4    16738.90    16148.25    239.93 o 
   4   4   4      945.16      926.04     12.87 o 
   5   4   4     2668.16     2463.45     49.13 o 
   6   4   4      170.59      182.77      5.99 o 
   7   4   4     7358.03     7789.57    135.07 o 
   8   4   4      436.48      384.92      8.29 o 
   9   4   4     2248.20     2354.73     33.69 o 
  10   4   4      121.69      100.86      7.46 o 
  11   4   4     3212.15     3380.15     63.42 o 
  12   4   4      714.64      743.99     16.53 o 
  13   4   4      800.05      745.24     35.15 o 
  14   4   4       78.84       56.26     27.89 o 
  15   4   4     2664.67     2874.25     74.69 o 
 -16   5   4      507.78      544.69     47.58 o 
 -15   5   4       21.42       24.35     12.15 o 
 -14   5   4     2957.17     3197.20     73.79 o 
 -13   5   4       35.18       54.67     12.85 o 
 -12   5   4       25.32       17.60     11.03 o 
 -11   5   4     1015.78      981.13     27.26 o 
 -10   5   4     5359.95     5867.20    128.79 o 
  -9   5   4     1336.36     1338.32     44.12 o 
  -8   5   4     1000.09      939.59     31.15 o 
  -7   5   4     1638.31     1938.20     43.34 o 
  -6   5   4     2953.24     2626.79     59.73 o 
  -5   5   4      721.53      692.97     11.79 o 
  -4   5   4    12783.72    11507.61     88.22 o 
  -3   5   4    25742.02    24718.79    127.93 o 
  -2   5   4     3416.08     3300.00     32.87 o 
  -1   5   4     6449.52     6641.89     27.61 o 
   0   5   4      239.69      166.63      7.87 o 
   1   5   4      344.49      289.88      8.45 o 
   2   5   4     7410.95     6690.20     67.33 o 
   3   5   4      633.78      597.56     11.12 o 
   4   5   4    18992.79    17815.70    182.95 o 
   5   5   4     5879.13     5653.83     74.14 o 
   6   5   4        9.20       13.00      4.34 o 
   7   5   4      691.23      724.59     17.08 o 
   8   5   4     8179.39     8015.57     87.52 o 
   9   5   4     1978.43     2130.20     31.91 o 
  10   5   4     1226.82     1219.22     18.08 o 
  11   5   4     2340.73     2355.62     37.94 o 
  12   5   4     3170.75     3436.16     48.58 o 
  13   5   4     1844.20     1844.94     39.09 o 
  14   5   4     3641.36     3924.97     81.44 o 
  15   5   4       28.04       25.62     12.26 o 
 -16   6   4     1832.62     1878.03     87.74 o 
 -15   6   4     1643.64     1692.55     57.23 o 
 -14   6   4      551.54      515.42     33.16 o 
 -13   6   4      541.42      540.13     26.48 o 
 -12   6   4     1542.83     1622.84     36.29 o 
 -11   6   4       85.56       78.68     23.48 o 
 -10   6   4      560.06      529.73     21.48 o 
  -9   6   4     2089.66     2195.75     51.06 o 
  -8   6   4     9181.65     8607.43    213.71 o 
  -7   6   4    11301.41    10636.25    217.96 o 
  -6   6   4     1771.69     1525.68     18.12 o 
  -5   6   4     2443.30     2950.66    111.87 o 
  -4   6   4     9093.07     8934.47     43.92 o 
  -3   6   4    11352.69    10834.79     67.73 o 
  -2   6   4      260.26      178.19      7.07 o 
  -1   6   4     2981.35     3205.27     32.93 o 
   0   6   4       61.77       54.70      4.32 o 
   1   6   4    30343.81    28590.39     70.77 o 
   2   6   4    14314.78    13891.45    106.32 o 
   3   6   4     5061.37     4595.42     94.78 o 
   4   6   4      495.10      510.44     15.44 o 
   5   6   4      485.33      402.02     18.39 o 
   6   6   4    18303.07    18328.63    258.11 o 
   7   6   4      442.43      506.25      6.23 o 
   8   6   4      331.78      307.76      6.52 o 
   9   6   4     1547.11     1632.89     21.68 o 
  10   6   4     2720.75     2923.56     50.19 o 
  11   6   4      455.45      461.38     13.79 o 
  12   6   4      940.77      941.65     17.23 o 
  13   6   4      503.09      502.03     15.02 o 
  14   6   4        3.96        2.19      7.25 o 
  15   6   4      344.02      319.08     27.04 o 
 -16   7   4      129.54       98.14     46.78 o 
 -15   7   4     2756.57     2982.80     88.08 o 
 -14   7   4        9.10        4.99     11.44 o 
 -13   7   4     1325.59     1318.56     39.19 o 
 -12   7   4     1513.24     1581.35     44.08 o 
 -11   7   4      295.32      299.94     21.42 o 
 -10   7   4     3015.03     3167.22     56.55 o 
  -9   7   4     6050.76     6364.88    221.29 o 
  -8   7   4        0.12       -0.80      5.75 o 
  -7   7   4     1983.35     2010.05     39.62 o 
  -6   7   4     5040.63     4941.67    120.17 o 
  -5   7   4    11482.26    10943.13     58.10 o 
  -4   7   4    17707.56    17097.36     84.96 o 
  -3   7   4     2738.54     3006.05     76.65 o 
  -2   7   4      617.50      633.71     13.83 o 
  -1   7   4     2252.72     1928.66     19.51 o 
   0   7   4      217.63      239.59      6.78 o 
   1   7   4      247.96      378.29      9.85 o 
   2   7   4      125.87      146.89      9.87 o 
   3   7   4     9519.23     8189.83    121.25 o 
   4   7   4     1337.17     1123.47     21.81 o 
   5   7   4       88.79       29.07      5.52 o 
   6   7   4      867.09      890.21     17.36 o 
   7   7   4     4220.51     4333.22     69.70 o 
   8   7   4        0.85        2.25      2.43 o 
   9   7   4     1618.35     1642.56     32.70 o 
  10   7   4     1638.26     1670.71     30.90 o 
  11   7   4     5168.71     5382.71     87.11 o 
  12   7   4      385.21      381.91     12.85 o 
  13   7   4     1328.36     1259.63     25.33 o 
  14   7   4      134.35      143.59     13.76 o 
  15   7   4      210.85      218.56     29.28 o 
 -15   8   4        5.37        5.83      8.22 o 
 -14   8   4      799.01      731.41     32.48 o 
 -13   8   4     2241.56     2350.77     50.74 o 
 -12   8   4     1220.47     1251.04     32.94 o 
 -11   8   4        9.03        4.84     12.20 o 
 -10   8   4      176.44      177.73     30.06 o 
  -9   8   4     1159.15     1064.38     28.09 o 
  -8   8   4     3885.69     4209.82     95.43 o 
  -7   8   4     1999.08     1949.10     24.92 o 
  -6   8   4    15514.38    14854.09     96.17 o 
  -5   8   4     1491.19     1535.48     21.22 o 
  -4   8   4    15044.42    14461.06     96.35 o 
  -3   8   4     3257.70     3377.05     94.67 o 
  -2   8   4     2263.22     1894.28     37.15 o 
  -1   8   4      876.58     1030.99     22.30 o 
   0   8   4    24674.90    23613.91    143.39 o 
   1   8   4     8523.94     9039.80     90.98 o 
   3   8   4      279.30      301.26     10.23 o 
   4   8   4       20.09       30.98      6.00 o 
   5   8   4      750.90      756.05     14.34 o 
   6   8   4     8250.70     7749.60     68.97 o 
   7   8   4       98.59       82.39      4.90 o 
   8   8   4     1169.45     1159.33     22.84 o 
   9   8   4     1134.27     1071.66     19.60 o 
  10   8   4     4351.81     4590.56     66.33 o 
  11   8   4     1465.13     1441.09     24.59 o 
  12   8   4     1783.54     1747.60     32.69 o 
  13   8   4        1.78        6.12      6.59 o 
  14   8   4      155.76      116.14     83.50 o 
  15   8   4      103.28       65.89     46.74 o 
 -15   9   4     1074.01     1120.15     51.10 o 
 -14   9   4     1158.34     1113.39     53.31 o 
 -13   9   4     1100.87     1166.77     48.35 o 
 -12   9   4       46.84       42.92     22.59 o 
 -11   9   4     1911.19     1691.50     54.60 o 
 -10   9   4      462.38      430.02     54.15 o 
  -9   9   4     2746.21     2768.21     65.40 o 
  -8   9   4     3434.92     3776.72     66.43 o 
  -7   9   4     1821.35     1940.76     16.86 o 
  -6   9   4      472.39      577.50     20.01 o 
  -5   9   4    15174.05    14584.50    117.58 o 
  -4   9   4     1013.58     1055.66     17.23 o 
  -3   9   4      181.48      175.63      9.84 o 
  -2   9   4     3736.12     3968.74     86.82 o 
  -1   9   4     7576.24     6825.19     72.15 o 
   0   9   4     3751.14     3178.72    104.79 o 
   1   9   4     1299.46     1536.18     53.89 o 
   2   9   4     1260.57     1373.86     34.22 o 
   3   9   4     9420.41     8360.45     65.74 o 
   4   9   4     1999.98     2046.92     27.99 o 
   6   9   4       67.43       79.82      5.17 o 
   7   9   4      296.72      298.67      8.14 o 
   8   9   4     3923.84     4068.01     73.34 o 
   9   9   4     1187.46     1181.55     27.36 o 
  10   9   4     2174.02     2160.76     45.50 o 
  11   9   4     1443.61     1496.12     45.48 o 
  12   9   4      165.75      166.72     30.92 o 
  13   9   4     4440.69     4690.68    167.75 o 
  14   9   4       32.51       17.37     16.13 o 
 -15  10   4       18.01       15.90     22.25 o 
 -14  10   4      551.58      506.54     36.91 o 
 -13  10   4     1469.88     1505.18     93.40 o 
 -12  10   4      404.08      398.41     37.67 o 
 -11  10   4      456.57      493.90     31.48 o 
 -10  10   4      191.14      196.83     22.85 o 
  -9  10   4      553.96      585.34     28.95 o 
  -8  10   4     5330.24     5571.99    122.12 o 
  -7  10   4      413.64      348.56      8.74 o 
  -6  10   4      634.73      670.33     11.47 o 
  -5  10   4      178.67      169.03      8.40 o 
  -4  10   4     2507.22     2508.53     44.58 o 
  -3  10   4    24681.15    24098.22    246.51 o 
  -2  10   4     5271.29     4961.50    230.19 o 
  -1  10   4     1576.20     1712.29     46.94 o 
   0  10   4     3244.87     3104.32     77.10 o 
   1  10   4     5561.90     5189.90    121.51 o 
   2  10   4     2930.63     2681.08     64.38 o 
   3  10   4      389.20      310.80     17.61 o 
   4  10   4       38.86       45.74     11.49 o 
   5  10   4     1357.98     1484.42     25.50 o 
   6  10   4     2600.64     2623.89     49.09 o 
   7  10   4      895.48      888.55     15.80 o 
   8  10   4     1646.84     1662.80     98.61 o 
   9  10   4      678.72      630.06     22.87 o 
  10  10   4      925.86      933.63     40.68 o 
  11  10   4     3556.18     3679.09     69.32 o 
  12  10   4     1395.40     1351.29     34.00 o 
  13  10   4       68.37       62.24     21.06 o 
  14  10   4     1532.61     1457.20     90.85 o 
 -15  11   4      620.11      557.67     36.16 o 
 -14  11   4     2404.64     2462.47     84.69 o 
 -13  11   4      636.53      650.71     33.94 o 
 -12  11   4       10.68       -7.31     21.87 o 
 -11  11   4       15.40       -6.04     20.58 o 
 -10  11   4     7031.95     7474.99    152.67 o 
  -9  11   4      411.97      398.00     33.77 o 
  -8  11   4       96.70       66.05     11.82 o 
  -7  11   4      264.44      233.16     26.69 o 
  -6  11   4     2333.73     2430.30     48.02 o 
  -5  11   4       50.37       78.42     10.07 o 
  -4  11   4     8887.03     8735.31    203.30 o 
  -3  11   4      491.52      411.51     20.18 o 
  -2  11   4     1925.19     2058.05     35.50 o 
  -1  11   4        4.64       -3.30     18.95 o 
   0  11   4     3122.27     3031.31     76.69 o 
   1  11   4     2657.93     2955.17     82.09 o 
   2  11   4     2239.25     2156.29     63.67 o 
   3  11   4       29.29       -3.08     16.76 o 
   4  11   4     5050.09     4922.62     97.30 o 
   5  11   4     6098.57     6519.11    232.92 o 
   6  11   4       51.36       39.94     11.63 o 
   7  11   4      327.58      338.04     21.73 o 
   8  11   4     3980.98     4237.05     96.96 o 
   9  11   4      526.14      505.19     33.21 o 
  10  11   4      551.15      578.15     29.95 o 
  11  11   4      283.39      258.13     27.32 o 
  12  11   4     2898.58     2969.31     68.34 o 
  13  11   4      481.11      487.05     24.40 o 
  14  11   4     1435.04     1429.59     51.46 o 
 -14  12   4        5.13       -2.75     25.10 o 
 -13  12   4      624.95      530.93     50.57 o 
 -12  12   4        6.19        7.52      9.25 o 
 -11  12   4     1703.13     1825.00     60.39 o 
 -10  12   4       24.38       25.80      9.95 o 
  -9  12   4     2906.39     3034.86     59.77 o 
  -8  12   4        5.78        4.48     10.43 o 
  -7  12   4     6201.59     6778.17    103.04 o 
  -6  12   4      499.81      452.84     12.41 o 
  -5  12   4      737.82      727.69     24.80 o 
  -4  12   4     1043.84     1103.96     36.10 o 
  -3  12   4    13353.37    13403.98    306.10 o 
  -2  12   4     1034.40      978.98     20.42 o 
  -1  12   4       74.36       50.46     26.12 o 
   0  12   4     1299.29     1364.53     54.34 o 
   1  12   4     7463.01     7489.62    115.53 o 
   2  12   4     1147.14     1218.58     56.32 o 
   3  12   4     2872.91     2899.92     82.40 o 
   4  12   4      982.23      980.99     28.11 o 
   5  12   4     3408.53     3560.45     83.84 o 
   6  12   4      113.36       93.84     14.57 o 
   7  12   4      837.14      874.79     48.89 o 
   8  12   4       54.08       42.78     28.47 o 
   9  12   4       28.19       50.12     31.23 o 
  10  12   4      518.11      458.68     36.06 o 
  11  12   4     5287.83     5597.63    127.28 o 
  12  12   4        2.30       -5.37      8.64 o 
  13  12   4       11.02        1.29     12.88 o 
  14  12   4        0.21      -19.43     23.40 o 
 -14  13   4     2599.15     2309.86    117.40 o 
 -13  13   4      106.31      104.37     79.40 o 
 -12  13   4      345.04      359.29     29.31 o 
 -11  13   4     1308.89     1251.81     44.04 o 
 -10  13   4     2280.13     2296.19     98.69 o 
  -9  13   4      788.02      713.65     26.88 o 
  -8  13   4      264.31      235.59     27.34 o 
  -7  13   4      912.42      821.95     55.49 o 
  -6  13   4      950.90      991.49     26.51 o 
  -5  13   4     1080.50     1102.95     28.72 o 
  -4  13   4     7105.44     7155.07     95.43 o 
  -3  13   4      335.76      284.66     71.26 o 
  -2  13   4       53.43       18.68     14.87 o 
  -1  13   4     3004.61     2912.42    104.10 o 
   0  13   4     2930.37     2958.65     84.67 o 
   1  13   4     1511.10     1456.60     61.66 o 
   2  13   4     1076.46     1069.18     45.20 o 
   3  13   4       12.05       -0.79     20.80 o 
   4  13   4     6982.08     7160.17    266.91 o 
   5  13   4      164.62      139.32     19.60 o 
   6  13   4       78.80      100.13     48.83 o 
   7  13   4      518.62      443.89     26.71 o 
   8  13   4     2285.86     2246.27     73.41 o 
   9  13   4      116.01      111.84     46.40 o 
  10  13   4      329.97      257.68     44.05 o 
  11  13   4       17.01       -7.71     16.86 o 
  12  13   4     1814.25     1861.63     44.40 o 
  13  13   4      515.64      480.96     23.30 o 
 -13  14   4      841.01      915.99     44.11 o 
 -12  14   4     1951.86     2061.33     78.56 o 
 -11  14   4      163.39      108.58     48.85 o 
 -10  14   4        2.23        4.57      9.26 o 
  -9  14   4      131.59      123.03     29.52 o 
  -8  14   4     2511.22     2716.77     51.77 o 
  -7  14   4     9837.17    10185.06    475.86 o 
  -6  14   4     1161.02     1120.27     27.17 o 
  -5  14   4      148.83      134.02     16.51 o 
  -4  14   4     7578.17     7833.23    140.73 o 
  -3  14   4     7845.61     8080.06    249.33 o 
  -2  14   4     5403.27     5936.60    101.02 o 
  -1  14   4      135.27      139.78     65.79 o 
   0  14   4      535.14      491.15     33.95 o 
   1  14   4     5626.19     5818.29    126.02 o 
   2  14   4     8138.67     8707.03    223.18 o 
   3  14   4      826.75      941.06     40.27 o 
   4  14   4       11.34       17.72      9.29 o 
   5  14   4     1500.27     1579.47     49.57 o 
   6  14   4     2728.56     2988.55     94.39 o 
   7  14   4     1215.22     1249.83     47.58 o 
   8  14   4      120.42      113.20     52.21 o 
   9  14   4      919.54      974.76     35.65 o 
  10  14   4      676.96      638.05     49.67 o 
  11  14   4      867.44      890.33     32.19 o 
  12  14   4       25.58        7.53     14.80 o 
  13  14   4      461.74      363.72     22.94 o 
 -13  15   4      931.79      987.46     59.09 o 
 -12  15   4        1.35       -1.05     31.37 o 
 -11  15   4      833.89      812.76     40.25 o 
 -10  15   4       54.55       49.50     18.09 o 
  -9  15   4     1502.65     1662.71     35.77 o 
  -8  15   4      463.92      371.47     23.35 o 
  -7  15   4      222.08      190.55     31.48 o 
  -6  15   4     1247.72     1260.22     34.85 o 
  -5  15   4     2424.80     2741.27     77.25 o 
  -4  15   4        2.96        5.10      8.41 o 
  -3  15   4      625.25      512.89     20.39 o 
  -2  15   4     1406.60     1283.85     49.66 o 
  -1  15   4     5642.35     6000.23    156.83 o 
   0  15   4      810.53      804.55     45.13 o 
   1  15   4      333.51      302.41     27.76 o 
   2  15   4     2792.78     2879.29    101.80 o 
   3  15   4    10107.66    10708.47    328.44 o 
   4  15   4     2828.29     2846.63    116.84 o 
   5  15   4      433.75      432.05     41.71 o 
   6  15   4        6.49        0.42     10.84 o 
   7  15   4     1221.21     1405.49     57.29 o 
   8  15   4      208.07      188.93     38.53 o 
   9  15   4     1066.98     1039.21     48.22 o 
  10  15   4      331.56      326.02     51.10 o 
  11  15   4       43.15       30.24     31.30 o 
  12  15   4       24.43       16.71     10.40 o 
 -12  16   4     1317.41     1382.13     54.14 o 
 -11  16   4       39.28       38.76     16.41 o 
 -10  16   4       16.73       25.58     30.00 o 
  -9  16   4       71.19       44.70     18.07 o 
  -8  16   4     7331.45     7893.02    126.79 o 
  -7  16   4       48.00       43.13     13.93 o 
  -6  16   4      519.59      562.04     25.44 o 
  -5  16   4     2338.68     2417.53     64.18 o 
  -4  16   4     5510.05     6010.54    122.54 o 
  -3  16   4       63.45       69.62     23.83 o 
  -2  16   4     1207.82     1411.27     55.08 o 
  -1  16   4      284.06      287.78     26.41 o 
   0  16   4     2931.11     2983.16    127.63 o 
   1  16   4      570.70      610.76     36.62 o 
   2  16   4    10410.74    11523.68    290.33 o 
   3  16   4        4.09      -36.00     31.53 o 
   4  16   4        0.78       -3.99     28.70 o 
   5  16   4     3260.92     3232.36     82.87 o 
   6  16   4     5060.21     5310.03    189.14 o 
   7  16   4       19.11       -1.87     17.27 o 
   8  16   4      263.86      242.67     33.50 o 
   9  16   4       16.09       14.82      7.71 o 
  10  16   4      950.80      865.44     72.47 o 
  11  16   4      746.31      704.54     38.72 o 
  12  16   4     1034.68      943.66     52.08 o 
 -12  17   4        0.04       -0.16      9.42 o 
 -11  17   4      334.55      350.67     33.15 o 
 -10  17   4     1373.00     1485.03     59.15 o 
  -9  17   4     2262.41     2383.69    168.86 o 
  -8  17   4     1289.28     1208.35     62.48 o 
  -7  17   4      751.96      761.96     20.66 o 
  -6  17   4     1601.43     1569.69     39.23 o 
  -5  17   4     2217.44     2429.79     55.01 o 
  -4  17   4      432.99      373.91     18.80 o 
  -3  17   4     1135.25     1182.99     50.97 o 
  -2  17   4       20.72       20.73     11.83 o 
  -1  17   4      106.71      112.14     70.67 o 
   0  17   4      143.92      166.95     21.97 o 
   1  17   4     2930.21     2924.65    112.90 o 
   2  17   4     1083.06      924.11     50.96 o 
   3  17   4     3890.45     4239.89    110.49 o 
   4  17   4     1688.24     1285.35     88.73 o 
   5  17   4     8337.67     8423.75    282.15 o 
   6  17   4      148.54      139.87     63.74 o 
   7  17   4      136.06      123.60     39.37 o 
   8  17   4      376.83      354.16     47.55 o 
   9  17   4      473.84      514.16     87.05 o 
  10  17   4      184.41      152.38     61.43 o 
  11  17   4      825.92      777.02     65.00 o 
 -11  18   4      336.98      359.41     30.33 o 
 -10  18   4      119.05       67.63     55.47 o 
  -9  18   4      166.59      196.42    115.21 o 
  -8  18   4     3896.30     3865.37    110.68 o 
  -7  18   4      484.28      486.53     49.67 o 
  -6  18   4       34.52       24.27     12.59 o 
  -5  18   4       20.31        7.81     16.65 o 
  -4  18   4       60.94       32.84     18.28 o 
  -3  18   4     7609.74     8229.87    232.48 o 
  -2  18   4      146.47       92.98     55.67 o 
  -1  18   4      361.73      346.05     37.36 o 
   0  18   4      363.34      358.64     26.50 o 
   1  18   4     1875.99     1987.66     73.10 o 
   2  18   4     2713.30     3011.32     97.10 o 
   3  18   4     1762.95     1794.08     59.46 o 
   4  18   4       25.24       -0.60     30.70 o 
   5  18   4     2409.83     2381.22     76.60 o 
   6  18   4     2156.23     2041.57     86.33 o 
   7  18   4     1528.88     1398.69     95.11 o 
   8  18   4      302.94      328.62     27.15 o 
   9  18   4        2.64       -7.96     24.26 o 
  10  18   4     1490.63     1643.87     79.71 o 
 -10  19   4     2653.95     2873.48    126.50 o 
  -9  19   4      221.72      181.64     86.01 o 
  -8  19   4       93.24       24.83     26.99 o 
  -6  19   4     1176.63     1140.93     48.19 o 
  -5  19   4      485.07      494.48     25.87 o 
  -4  19   4     1989.01     2256.51     76.32 o 
  -3  19   4      284.40      277.21     28.81 o 
  -2  19   4      676.96      726.88     31.66 o 
  -1  19   4       18.57       21.01     18.96 o 
   0  19   4     3010.96     2983.04    145.00 o 
   1  19   4     1042.00      939.85     43.15 o 
   2  19   4       51.95       56.97     42.63 o 
   3  19   4      624.79      614.53     85.61 o 
   4  19   4     1275.01     1285.92     83.10 o 
   5  19   4      201.76      130.58     90.96 o 
   6  19   4       54.01       37.76     24.30 o 
   7  19   4        0.22      -11.62     26.78 o 
   8  19   4     3370.98     3409.43    103.46 o 
   9  19   4        6.80        6.26     14.72 o 
  10  19   4      508.85      456.96     78.17 o 
 -10  20   4       82.68       39.17     30.84 o 
  -9  20   4      905.07      950.92     45.70 o 
  -8  20   4      767.80      759.12     38.67 o 
  -6  20   4       36.71       41.67     25.03 o 
  -5  20   4       18.95       -3.26     16.32 o 
  -4  20   4      203.61      168.17     36.42 o 
  -3  20   4     8183.24     8808.10    241.96 o 
  -2  20   4      193.76      217.00     28.23 o 
  -1  20   4       19.51       56.63     25.02 o 
   0  20   4     2235.96     2186.41     68.43 o 
   1  20   4     4363.73     4538.56    153.39 o 
   2  20   4      285.92      247.67    105.00 o 
   3  20   4      524.92      620.09     50.12 o 
   4  20   4       21.15       21.85     27.40 o 
   5  20   4     1160.11     1100.90     42.48 o 
   6  20   4      281.13      254.58     71.31 o 
   7  20   4     1431.78     1448.68     60.46 o 
   8  20   4        0.08       -0.84     26.29 o 
   9  20   4        4.11       -1.09     20.77 o 
  -9  21   4      723.67      679.50     49.99 o 
  -8  21   4      181.45      106.83     63.83 o 
  -5  21   4      102.14       74.13     39.47 o 
  -4  21   4     2843.17     2958.80    112.92 o 
  -3  21   4       18.08        9.69     15.35 o 
  -2  21   4     1587.24     1685.80     67.43 o 
  -1  21   4     1196.79     1219.58     44.00 o 
   0  21   4     1743.77     1712.41     60.86 o 
   1  21   4      238.92      212.25     27.24 o 
   2  21   4      887.67      928.86     60.94 o 
   3  21   4       70.78       46.75     39.35 o 
   4  21   4     2553.19     2720.84     75.30 o 
   5  21   4       10.59        9.60     16.87 o 
   6  21   4       16.73       13.02     11.64 o 
   7  21   4      193.72      202.88     65.53 o 
   8  21   4     1462.19     1455.05     56.58 o 
  -5  22   4        4.23       -1.38     10.33 o 
  -4  22   4     1141.96     1121.87     79.32 o 
  -3  22   4     1096.79     1080.85     54.21 o 
  -2  22   4      845.80      851.29     37.38 o 
  -1  22   4       81.27       29.86     29.89 o 
   0  22   4       63.92       64.87     26.65 o 
   1  22   4     1399.36     1493.66     69.18 o 
   2  22   4     1512.07     1517.28     67.51 o 
   3  22   4      822.44      781.10     48.64 o 
   4  22   4       13.38       20.19     16.19 o 
   5  22   4      374.24      358.10    109.83 o 
   6  22   4      968.35      948.66     50.13 o 
   7  22   4      787.12      750.82     42.09 o 
  -5  23   4     1048.21     1099.36     53.49 o 
  -4  23   4      352.08      345.25     48.28 o 
  -3  23   4       12.19       20.40     20.80 o 
  -2  23   4      267.57      219.96     32.44 o 
  -1  23   4     1165.69     1234.89     60.21 o 
   0  23   4        8.72       -4.07     24.02 o 
   1  23   4      472.57      487.37     37.70 o 
   2  23   4      143.97      160.44     91.99 o 
   3  23   4      676.23      685.29     86.10 o 
   4  23   4      296.23      284.06     82.43 o 
   5  23   4      351.88      288.24     41.99 o 
  -4  24   4     1734.47     1875.62    108.83 o 
  -3  24   4      237.94      231.06     66.24 o 
  -2  24   4      745.79      806.50     66.63 o 
  -1  24   4      405.03      411.14     47.30 o 
   0  24   4       31.58       42.23     24.60 o 
   1  24   4       19.27       23.11     12.73 o 
   2  24   4     1767.35     1748.24     84.46 o 
   3  24   4      723.15      747.28     66.89 o 
 -16   0   5        8.65        5.51     17.34 o 
 -14   0   5     4093.97     4317.89    133.07 o 
 -12   0   5      540.15      497.51     25.63 o 
 -10   0   5      102.62      105.96      9.74 o 
  -8   0   5     4574.75     4661.38    148.88 o 
  -6   0   5     3512.90     2918.79     48.79 o 
  -4   0   5    16603.76    15059.81    164.88 o 
   2   0   5      276.11      230.16     15.04 o 
   4   0   5      825.35      649.14     15.75 o 
   6   0   5      961.77      897.24     12.94 o 
   8   0   5     3171.78     3146.55     49.27 o 
  10   0   5     4673.05     4888.20    109.48 o 
  12   0   5     1472.88     1481.60     68.79 o 
  14   0   5     3095.75     3415.72     87.40 o 
 -16   1   5      352.15      341.80     24.82 o 
 -15   1   5     1468.99     1582.31     55.43 o 
 -14   1   5      234.27      220.07     24.83 o 
 -13   1   5      305.10      311.35     25.28 o 
 -12   1   5      754.53      708.55     20.82 o 
 -11   1   5       21.01       18.73      5.76 o 
 -10   1   5        7.61        4.59      4.69 o 
  -9   1   5      260.34      244.68      4.83 o 
  -8   1   5      494.94      393.55      7.11 o 
  -7   1   5    14117.60    12962.09    213.20 o 
  -6   1   5     6869.75     6808.05    152.65 o 
  -5   1   5     2103.79     2111.25     27.98 o 
  -4   1   5      294.90      292.96      5.48 o 
  -2   1   5     2471.94     2423.84     17.52 o 
  -1   1   5       35.40       40.11      6.40 o 
   0   1   5      177.33      208.71     13.69 o 
   1   1   5    10982.20    10100.88    201.33 o 
   2   1   5     4805.58     4975.54     77.50 o 
   3   1   5    11750.55    10561.52     54.26 o 
   4   1   5    11953.04    11680.27     79.05 o 
   5   1   5      943.31      841.68     15.95 o 
   6   1   5     1174.53     1247.35     14.03 o 
   7   1   5     3651.33     3668.29     89.22 o 
   8   1   5     1244.57     1381.01     18.74 o 
   9   1   5       40.79       34.32      6.82 o 
  10   1   5      299.24      286.44      9.86 o 
  11   1   5    10645.71    11238.70    208.38 o 
  12   1   5      849.49      777.70     29.86 o 
  13   1   5      150.79      117.00     47.33 o 
  14   1   5       65.20       63.27     28.46 o 
  15   1   5     1976.46     2081.61     62.59 o 
 -16   2   5       28.97       19.16     15.22 o 
 -15   2   5      357.04      332.41     22.17 o 
 -14   2   5     1750.58     1810.20     38.31 o 
 -13   2   5     2725.95     2957.11     53.58 o 
 -12   2   5     2268.08     2253.12     59.36 o 
 -11   2   5     1855.09     1877.70     44.84 o 
 -10   2   5      332.09      324.30      9.44 o 
  -9   2   5     6814.13     7181.69     72.98 o 
  -8   2   5     1161.66     1145.16     20.28 o 
  -7   2   5       16.06       23.50      5.53 o 
  -6   2   5     1815.58     1714.36     25.28 o 
  -5   2   5    41917.75    40154.44     85.18 o 
  -3   2   5      478.21      592.31     12.06 o 
  -2   2   5      571.10      552.08     21.46 o 
  -1   2   5     1622.92     1279.82     20.06 o 
   0   2   5      312.88      295.98      4.67 o 
   1   2   5     4828.55     4294.19    110.10 o 
   2   2   5    11138.78    10679.76     74.96 o 
   3   2   5     3353.57     2899.51     36.59 o 
   4   2   5     5467.65     4655.74     32.63 o 
   5   2   5    14012.76    13665.43     79.53 o 
   6   2   5     2065.44     1798.87     22.42 o 
   7   2   5       24.75       37.18      6.72 o 
   8   2   5     1826.91     1897.96     25.47 o 
   9   2   5     2732.13     2943.24     39.27 o 
  10   2   5      250.30      241.79     12.09 o 
  11   2   5        9.42        5.61      5.32 o 
  12   2   5      971.59      981.00     30.51 o 
  13   2   5     3904.67     4020.73     93.02 o 
  14   2   5     1432.28     1528.63     59.85 o 
  15   2   5       25.62       19.32     14.57 o 
 -16   3   5     3081.55     3148.26     77.14 o 
 -15   3   5     1177.24     1127.80     48.22 o 
 -14   3   5      138.06      142.68     21.38 o 
 -13   3   5       14.11       17.42     13.95 o 
 -12   3   5     9841.56    10275.53    119.07 o 
 -11   3   5      238.09      213.41     19.28 o 
 -10   3   5        2.25        6.55      5.43 o 
  -9   3   5        3.03        1.10      5.26 o 
  -8   3   5     8301.81     8056.86    112.69 o 
  -7   3   5     2808.63     2617.28     63.39 o 
  -6   3   5     5069.91     4429.58     68.02 o 
  -5   3   5      297.91      295.58      6.30 o 
  -4   3   5     1017.21     1011.07     11.95 o 
  -3   3   5     1010.94      955.84     13.34 o 
  -2   3   5    22860.88    20703.58    171.92 o 
   0   3   5    14152.03    13690.47    181.73 o 
   1   3   5     1313.20     1510.30     31.15 o 
   3   3   5     3759.74     3584.81     29.50 o 
   4   3   5     2958.09     3396.43     30.03 o 
   5   3   5     1018.51     1098.04     18.77 o 
   6   3   5    13424.71    13004.77     69.70 o 
   7   3   5     1811.02     2012.25     15.89 o 
   8   3   5     3496.35     3596.52     55.32 o 
   9   3   5      753.79      779.90     12.92 o 
  10   3   5     3384.49     3591.31     38.86 o 
  11   3   5     1722.89     1716.01     34.17 o 
  12   3   5     5055.24     5337.17     93.65 o 
  13   3   5      735.47      714.87     34.97 o 
  14   3   5      653.70      602.57     45.45 o 
  15   3   5      312.52      266.48     22.55 o 
 -16   4   5      500.96      490.49     23.90 o 
 -15   4   5     2777.66     2869.61     66.14 o 
 -14   4   5      161.08      139.02     44.87 o 
 -13   4   5     3922.97     4079.85     79.72 o 
 -12   4   5      123.31      134.68     24.14 o 
 -11   4   5      664.55      690.17     22.84 o 
 -10   4   5        2.69       -1.88      8.57 o 
  -9   4   5     4400.79     4757.94     73.63 o 
  -8   4   5      242.37      232.47      8.84 o 
  -7   4   5     2653.50     2922.11     42.66 o 
  -6   4   5     2081.92     2400.15     54.09 o 
  -5   4   5    11122.50     9683.89     93.35 o 
  -4   4   5     2920.91     3082.43     44.75 o 
  -3   4   5     1037.72      962.47     13.80 o 
  -2   4   5     2593.88     2615.44     48.19 o 
  -1   4   5    20448.51    18449.25     90.09 o 
   0   4   5     1664.28     1828.96     55.96 o 
   1   4   5     3810.45     4444.04     32.13 o 
   2   4   5       12.67       12.18      9.13 o 
   3   4   5     4262.86     3733.04     88.32 o 
   4   4   5      931.51     1113.66     56.48 o 
   5   4   5    24205.68    22544.51    191.47 o 
   6   4   5      149.36      187.99     12.76 o 
   7   4   5      517.95      570.16      9.73 o 
   8   4   5        0.70        1.39      3.60 o 
   9   4   5     3408.59     3761.30     44.43 o 
  10   4   5      196.16      159.16      8.55 o 
  11   4   5      177.00      156.38     13.38 o 
  12   4   5      375.35      359.72     14.36 o 
  13   4   5     2991.74     3143.52     60.77 o 
  14   4   5        0.14       -1.86     10.77 o 
  15   4   5      544.37      547.41     21.02 o 
 -16   5   5     5253.05     5844.23    181.28 o 
 -15   5   5     1221.42     1231.37     37.96 o 
 -14   5   5      490.74      468.23     36.32 o 
 -13   5   5     1318.97     1374.48     37.70 o 
 -12   5   5     3621.62     3850.91     74.22 o 
 -11   5   5        1.16        4.62      9.63 o 
 -10   5   5      179.30      190.53     44.88 o 
  -9   5   5       18.51        2.19     11.22 o 
  -8   5   5     6184.62     6154.43    134.44 o 
  -7   5   5      208.33      163.28      5.51 o 
  -6   5   5    12265.74    11351.15     93.38 o 
  -5   5   5      123.18      125.96      4.55 o 
  -4   5   5     7724.90     7351.21     52.61 o 
  -3   5   5      193.15      134.30      4.90 o 
  -2   5   5       64.45      103.95      4.14 o 
  -1   5   5    17745.46    16787.54     96.12 o 
   0   5   5     7173.95     7887.89     52.54 o 
   1   5   5    11560.79    10992.70     71.68 o 
   2   5   5    33558.50    32150.93     81.94 o 
   3   5   5       10.20        0.77      5.02 o 
   4   5   5     2755.27     2558.68     92.07 o 
   5   5   5     1313.32     1313.05     17.76 o 
   6   5   5    15442.00    15072.32     95.71 o 
   7   5   5        2.02        0.53      4.19 o 
   8   5   5     3897.48     3927.39    125.98 o 
   9   5   5     2131.35     2190.11     34.52 o 
  10   5   5     2179.34     2209.00     28.27 o 
  11   5   5      236.55      261.24     14.47 o 
  12   5   5     1797.35     1865.45     23.54 o 
  13   5   5      831.43      842.66     28.24 o 
  14   5   5      186.32      156.22     64.77 o 
  15   5   5      574.44      591.31     39.74 o 
 -16   6   5       63.70       50.92     23.50 o 
 -15   6   5       78.02       93.45     33.85 o 
 -14   6   5      509.14      517.20     28.85 o 
 -13   6   5     1998.74     2252.17     51.79 o 
 -12   6   5      540.66      515.45     21.85 o 
 -11   6   5      313.54      258.51     17.11 o 
 -10   6   5     2435.34     2549.29     69.66 o 
  -9   6   5       53.99       27.50     15.84 o 
  -8   6   5       33.80       49.60     18.90 o 
  -7   6   5     1032.09     1105.19     24.68 o 
  -6   6   5    12905.00    12672.05    191.08 o 
  -5   6   5    13542.99    12358.03     62.75 o 
  -4   6   5    12364.33    11650.46     97.00 o 
  -3   6   5     7081.13     6614.93     37.83 o 
  -2   6   5     2754.06     2790.63     70.89 o 
  -1   6   5      580.93      552.36     12.03 o 
   0   6   5     9890.61     8908.64     70.98 o 
   1   6   5       21.81        9.92      7.33 o 
   2   6   5      627.82      709.11     20.06 o 
   3   6   5    24271.41    24315.12    212.55 o 
   4   6   5     1918.64     1603.39     72.54 o 
   5   6   5     2549.01     2432.14     36.83 o 
   6   6   5     6114.70     5913.57     58.58 o 
   7   6   5        2.09       -1.58      3.48 o 
   8   6   5      442.85      462.42     11.03 o 
   9   6   5      320.09      320.59     13.62 o 
  10   6   5     1600.66     1584.82     12.76 o 
  11   6   5     1281.06     1277.38     26.64 o 
  12   6   5      952.37      979.30     26.06 o 
  13   6   5      831.43      762.30     20.01 o 
  14   6   5      618.17      609.96     33.35 o 
  15   6   5      246.94      253.58     53.05 o 
 -16   7   5      239.00      273.24     27.01 o 
 -15   7   5     3545.79     3630.49     94.24 o 
 -14   7   5      396.34      329.86     19.56 o 
 -13   7   5       20.14       23.20     11.58 o 
 -12   7   5       45.13       46.02     24.15 o 
 -11   7   5     4527.65     4878.99     98.96 o 
 -10   7   5      102.11      117.46     21.43 o 
  -9   7   5      870.98      882.83     35.52 o 
  -8   7   5     2800.08     2922.74    121.83 o 
  -7   7   5    15120.05    14223.83    146.92 o 
  -6   7   5     1351.09     1308.86     24.92 o 
  -5   7   5    11162.72    11438.70     71.00 o 
  -4   7   5     5243.01     5606.41    101.98 o 
  -3   7   5     4745.13     4206.88     92.65 o 
  -2   7   5     6177.63     6439.73     56.63 o 
  -1   7   5      108.07       67.34      4.42 o 
   0   7   5        0.20       -8.32      6.23 o 
   1   7   5    26595.31    26010.38    206.82 o 
   2   7   5    12139.56    12103.18    125.92 o 
   3   7   5    22952.49    21824.17    191.46 o 
   4   7   5      817.47      944.10     12.25 o 
   5   7   5    13160.90    13309.96    135.78 o 
   6   7   5     2342.89     2463.53     65.95 o 
   7   7   5      883.85      790.78     16.35 o 
   8   7   5      167.60      162.24      5.28 o 
   9   7   5      190.38      181.47     19.12 o 
  10   7   5      927.61      962.41     20.03 o 
  11   7   5     6972.20     7419.05    141.61 o 
  12   7   5      625.26      611.16     13.98 o 
  13   7   5      508.46      482.38     14.00 o 
  14   7   5      535.82      517.05     35.57 o 
  15   7   5     4682.76     4900.58    216.65 o 
 -15   8   5       82.91       96.75     41.43 o 
 -14   8   5        9.17        4.54     10.69 o 
 -13   8   5      199.30      180.05     20.47 o 
 -12   8   5     2989.24     3041.44     51.47 o 
 -11   8   5       12.98      -14.21     24.28 o 
 -10   8   5     5726.23     6602.99    165.75 o 
  -9   8   5     1303.67     1263.75     46.58 o 
  -8   8   5        2.66       12.75     12.14 o 
  -7   8   5      699.31      837.97     10.06 o 
  -6   8   5     9541.00     9653.17    157.50 o 
  -5   8   5     1039.72     1206.60     21.08 o 
  -4   8   5    15301.82    13626.46     83.82 o 
  -3   8   5     3016.08     3532.44     59.15 o 
  -2   8   5      133.17       87.35     14.56 o 
  -1   8   5      691.92      872.52     28.74 o 
   0   8   5    13229.80    12292.47    122.42 o 
   1   8   5      266.63      246.91     14.95 o 
   2   8   5      634.00      424.79     16.98 o 
   3   8   5      195.54      228.30     14.93 o 
   4   8   5    13952.64    13435.20    166.69 o 
   5   8   5        6.15       -1.53      3.79 o 
   6   8   5     1410.56     1253.75     19.29 o 
   7   8   5      869.33      969.60     22.65 o 
   8   8   5       80.46       61.22      5.40 o 
   9   8   5    10867.37    10830.29    171.50 o 
  10   8   5        7.49       -1.74      6.84 o 
  11   8   5       62.50       72.13     21.93 o 
  12   8   5     2321.00     2238.10     44.24 o 
  13   8   5       31.64       28.12      9.79 o 
  14   8   5     1550.25     1564.14     78.47 o 
  15   8   5      250.08      233.32     27.29 o 
 -15   9   5      139.04       75.62     55.57 o 
 -14   9   5      748.02      734.41     42.18 o 
 -13   9   5     1191.20     1160.43     43.55 o 
 -12   9   5      481.60      482.14     41.02 o 
 -11   9   5     2962.08     3130.03    131.68 o 
 -10   9   5        2.73        3.70     13.96 o 
  -9   9   5     1289.92     1291.67     63.19 o 
  -8   9   5       48.78       22.89     12.70 o 
  -7   9   5    17069.89    16436.19    229.51 o 
  -6   9   5      159.83      175.25      5.70 o 
  -5   9   5     1165.03     1309.94     25.73 o 
  -4   9   5     3270.71     3558.65     61.63 o 
  -3   9   5    16317.84    15599.17    116.90 o 
  -2   9   5     3100.48     3038.41     74.85 o 
  -1   9   5     2432.79     2416.73     63.45 o 
   0   9   5      130.65      125.79     14.92 o 
   1   9   5    10596.65     9338.06     93.09 o 
   2   9   5      897.64      869.37     32.40 o 
   3   9   5     4199.98     3874.18    257.11 o 
   4   9   5      838.81      842.28     19.06 o 
   5   9   5        1.33        6.16      3.99 o 
   6   9   5     1596.25     1626.79     40.67 o 
   7   9   5     4538.92     4760.62     66.19 o 
   8   9   5     1750.22     1632.49     34.31 o 
   9   9   5      605.63      599.68     17.03 o 
  10   9   5      144.58      117.99     42.29 o 
  11   9   5     5545.81     5824.28    124.81 o 
  12   9   5     1074.18     1049.55     29.33 o 
  13   9   5      108.57       79.57     26.42 o 
  14   9   5      181.54      200.54     25.83 o 
 -15  10   5     2219.89     2264.97    111.63 o 
 -14  10   5     1973.67     1989.98     49.60 o 
 -13  10   5      668.35      644.72     34.15 o 
 -12  10   5      406.19      373.87     31.17 o 
 -11  10   5      253.17      274.23     21.47 o 
 -10  10   5     3738.48     3929.73    105.32 o 
  -9  10   5     1939.47     2224.30     59.59 o 
  -8  10   5      433.00      421.37      9.77 o 
  -7  10   5        4.67        6.35      5.69 o 
  -6  10   5     2626.71     2528.99     44.01 o 
  -5  10   5     6459.26     6414.82     72.56 o 
  -4  10   5    15997.90    15196.75    144.30 o 
  -3  10   5     1207.45     1121.92     35.37 o 
  -2  10   5      595.03      684.38     23.02 o 
  -1  10   5     6716.15     6939.32    157.19 o 
   0  10   5     2927.32     2786.91     76.97 o 
   1  10   5      165.33      150.40     50.91 o 
   2  10   5     2181.28     2125.15     73.32 o 
   3  10   5     2943.35     2573.50     74.88 o 
   4  10   5     7548.80     6970.03    132.57 o 
   5  10   5     3242.83     3637.06     68.74 o 
   6  10   5     3189.59     3344.18     76.41 o 
   7  10   5       70.43       49.78      8.44 o 
   8  10   5      861.90      783.41     36.46 o 
   9  10   5     3477.55     3416.83     80.67 o 
  10  10   5        0.62       -4.70     21.47 o 
  11  10   5       79.11       81.37     27.88 o 
  12  10   5      544.01      581.76     21.61 o 
  13  10   5      871.40      873.46     42.90 o 
  14  10   5     1277.67     1291.81     49.98 o 
 -15  11   5      141.38      111.80     65.23 o 
 -14  11   5        8.42       -7.04     21.48 o 
 -13  11   5      112.19       93.54     60.99 o 
 -12  11   5     1088.77     1058.96     38.40 o 
 -11  11   5      397.20      337.24     37.36 o 
 -10  11   5      883.20      894.83     47.35 o 
  -9  11   5     3344.81     3262.05     92.29 o 
  -8  11   5     1931.00     1892.18     33.59 o 
  -7  11   5      714.34      633.96     14.25 o 
  -6  11   5     7925.47     7959.82     76.55 o 
  -5  11   5     1357.37     1541.22     57.66 o 
  -4  11   5     2758.45     2887.10     78.59 o 
  -3  11   5      327.74      279.73     18.22 o 
  -2  11   5     9101.46     8717.85    130.49 o 
  -1  11   5       47.46       76.10     42.93 o 
   0  11   5       84.55       93.63     57.42 o 
   1  11   5     2709.17     2637.48     79.55 o 
   2  11   5     5880.26     5794.24     93.58 o 
   3  11   5      608.27      612.52     25.87 o 
   4  11   5        0.51        5.57      6.08 o 
   5  11   5       86.53       75.20     14.22 o 
   6  11   5     1425.37     1453.20     29.67 o 
   7  11   5       64.91       66.13      9.97 o 
   8  11   5      254.17      234.23     19.33 o 
   9  11   5      346.51      348.36     30.35 o 
  10  11   5     2408.04     2462.85     61.83 o 
  11  11   5     1479.64     1518.26     52.27 o 
  12  11   5      962.90     1001.49     26.15 o 
  13  11   5      144.34      105.34     47.51 o 
  14  11   5      222.62      216.26     33.85 o 
 -14  12   5       27.46       25.68     20.01 o 
 -13  12   5     1419.81     1435.11     80.64 o 
 -12  12   5        1.47       -0.31     12.55 o 
 -11  12   5        0.76        9.29     11.18 o 
 -10  12   5      168.37      161.83     50.44 o 
  -9  12   5     3394.83     3391.88    112.01 o 
  -8  12   5      296.55      312.84     16.90 o 
  -7  12   5      738.74      808.67     14.82 o 
  -6  12   5      851.46      905.40     18.45 o 
  -5  12   5    12421.54    11653.35    195.39 o 
  -4  12   5      217.93      234.38     16.92 o 
  -3  12   5     4366.90     4856.77     61.14 o 
  -2  12   5      763.19      791.97     28.31 o 
  -1  12   5     9072.60     8769.13    162.33 o 
   0  12   5     1142.91     1131.39     38.28 o 
   1  12   5     1601.17     1407.11     45.09 o 
   2  12   5        6.45       25.49     20.74 o 
   3  12   5     5346.51     5419.88    112.14 o 
   4  12   5       98.73      126.81      7.07 o 
   5  12   5     3588.55     3789.23     66.98 o 
   6  12   5      250.49      220.28      8.72 o 
   7  12   5      928.69      926.51     76.10 o 
   8  12   5        2.73        6.68     14.70 o 
   9  12   5     2639.27     2481.96    110.52 o 
  10  12   5      200.00      157.42     31.68 o 
  11  12   5      142.40      148.76     27.89 o 
  12  12   5      146.84      105.29     37.46 o 
  13  12   5     3698.81     3795.53     93.76 o 
 -14  13   5      129.33       89.84     51.46 o 
 -13  13   5      190.70      141.65     84.74 o 
 -12  13   5      183.81      236.70     27.33 o 
 -11  13   5     1479.38     1619.84     52.19 o 
 -10  13   5      292.42      252.65     44.34 o 
  -9  13   5      124.79      112.07     38.35 o 
  -8  13   5     3869.87     4016.55     75.20 o 
  -7  13   5     1802.20     1808.56     41.90 o 
  -6  13   5     1634.58     1755.87     65.89 o 
  -5  13   5      601.64      625.42     60.12 o 
  -4  13   5      244.08      241.15     18.97 o 
  -3  13   5     1381.96     1397.16     82.32 o 
  -2  13   5     3157.99     3103.54    107.92 o 
  -1  13   5     2626.35     2887.91     97.67 o 
   0  13   5     2459.69     2524.05     78.22 o 
   1  13   5     2590.50     2882.99     99.81 o 
   2  13   5     7494.05     7837.78    136.81 o 
   3  13   5      994.52      919.41     54.03 o 
   4  13   5      170.42      161.63      8.00 o 
   5  13   5       61.09       59.69      6.93 o 
   6  13   5     3899.69     4045.41    105.07 o 
   7  13   5     2296.18     2221.32     53.18 o 
   8  13   5      316.97      297.56     61.15 o 
   9  13   5        2.36       14.33     19.86 o 
  10  13   5     2363.32     2477.34    101.77 o 
  11  13   5      410.08      392.20     20.03 o 
  12  13   5     2211.87     2263.58     52.96 o 
  13  13   5       60.25       19.62     14.05 o 
 -13  14   5     3133.18     3437.32    153.51 o 
 -12  14   5      342.48      270.19     32.77 o 
 -11  14   5       84.30       83.79     42.29 o 
 -10  14   5     1278.11     1359.09     40.62 o 
  -9  14   5      462.09      503.53     57.53 o 
  -8  14   5     1446.34     1436.57     65.17 o 
  -7  14   5      323.07      317.51     30.62 o 
  -6  14   5      581.90      568.23     25.69 o 
  -5  14   5     7796.33     8525.56    253.28 o 
  -4  14   5     2148.05     2121.61     78.47 o 
  -3  14   5     3907.54     3829.18    113.66 o 
  -2  14   5     1276.40     1399.48     49.42 o 
  -1  14   5     2564.72     2702.85     91.70 o 
   0  14   5     3633.28     3748.98    123.95 o 
   1  14   5     1079.46     1074.08     39.05 o 
   2  14   5      413.74      435.67     27.46 o 
   3  14   5     2823.07     2981.27    103.52 o 
   4  14   5      230.16      221.03     25.82 o 
   5  14   5     6099.52     6622.40    178.89 o 
   6  14   5     1172.22     1241.16     38.10 o 
   7  14   5       77.90       73.34     33.81 o 
   8  14   5     4515.38     4673.27    160.80 o 
   9  14   5      682.68      627.91     38.35 o 
  10  14   5      263.61      284.98     50.06 o 
  11  14   5      140.76      154.00     47.30 o 
  12  14   5      103.26       77.94     31.01 o 
  13  14   5     1450.13     1510.52     58.87 o 
 -13  15   5      458.11      451.17     35.73 o 
 -12  15   5       96.15      107.15     62.41 o 
 -11  15   5     2657.72     2885.68     78.22 o 
 -10  15   5       44.80       43.14     24.63 o 
  -9  15   5      298.50      223.20     37.28 o 
  -8  15   5        4.86        6.14      5.50 o 
  -7  15   5     6852.15     7676.36     83.43 o 
  -6  15   5     1804.90     1956.17     45.48 o 
  -5  15   5      962.28      858.80     32.98 o 
  -4  15   5     6879.01     7105.43    212.74 o 
  -3  15   5     9497.43     9982.24    301.69 o 
  -2  15   5     2390.25     2353.40     92.25 o 
  -1  15   5        7.97       18.04     18.84 o 
   0  15   5      260.11      217.11     19.10 o 
   1  15   5     1365.87     1390.71     55.26 o 
   2  15   5     4233.94     4741.29    173.35 o 
   3  15   5     2796.84     2905.16     76.63 o 
   4  15   5      383.45      324.91     26.70 o 
   5  15   5       88.84       77.74     37.61 o 
   6  15   5       89.90       75.90     26.05 o 
   7  15   5    10758.26    11572.30    155.52 o 
   8  15   5      267.07      259.86     22.31 o 
   9  15   5      473.72      392.27     41.53 o 
  10  15   5       25.15       12.33     17.21 o 
  11  15   5     1737.56     1780.55     62.49 o 
  12  15   5       23.93       13.81      9.69 o 
 -12  16   5      454.31      433.54     32.47 o 
 -11  16   5      155.72      117.93     70.08 o 
 -10  16   5     4239.14     4456.05    133.94 o 
  -9  16   5      970.25      882.08     35.24 o 
  -8  16   5      251.15      291.43     29.52 o 
  -7  16   5      363.19      349.77     21.85 o 
  -6  16   5     1988.36     2120.24     67.67 o 
  -5  16   5      296.52      279.99     35.32 o 
  -4  16   5     5359.67     5930.26    175.43 o 
  -3  16   5       50.23       28.16     16.27 o 
  -2  16   5     1655.56     1680.62     54.33 o 
  -1  16   5     3175.52     3233.21     78.51 o 
   0  16   5     1904.01     1982.66     63.80 o 
   1  16   5     1399.53     1378.81     60.83 o 
   2  16   5      370.82      422.56     33.19 o 
   3  16   5      143.25      167.47     91.40 o 
   4  16   5     8079.38     8873.28    205.86 o 
   5  16   5        4.01        3.07      9.10 o 
   6  16   5     3385.70     3305.68     98.77 o 
   7  16   5       84.98       84.65     51.82 o 
   8  16   5     3535.50     3585.82    131.50 o 
   9  16   5       32.95       26.74     21.17 o 
  10  16   5      457.11      416.54     48.67 o 
  11  16   5       21.90       10.84     12.55 o 
  12  16   5      227.37      185.09     50.74 o 
 -12  17   5      116.89      110.51     67.51 o 
 -11  17   5      580.32      613.94     65.16 o 
 -10  17   5      930.68      958.17     77.90 o 
  -9  17   5       23.19       33.11     22.61 o 
  -8  17   5       13.09       12.09      8.66 o 
  -7  17   5     3919.57     4181.82    116.34 o 
  -6  17   5      171.33      105.60     55.24 o 
  -5  17   5       10.78       15.37     16.76 o 
  -4  17   5      180.88      111.07     60.79 o 
  -3  17   5      798.16      891.69     35.05 o 
  -2  17   5       30.22       28.11     22.53 o 
  -1  17   5       20.55       22.51     23.82 o 
   0  17   5       52.64       39.67     22.62 o 
   1  17   5     2673.28     2822.93    147.05 o 
   2  17   5      489.29      528.26     36.27 o 
   3  17   5     2072.31     2108.02    124.24 o 
   4  17   5       16.13       -3.05     31.31 o 
   5  17   5     1270.07     1395.98     49.99 o 
   6  17   5     1438.15     1334.51     68.52 o 
   7  17   5     3312.77     3498.94    122.64 o 
   8  17   5       12.36       17.16     16.14 o 
   9  17   5        4.51       -5.59     23.03 o 
  10  17   5       22.06       25.96     11.08 o 
  11  17   5     3197.12     3345.96    167.45 o 
 -11  18   5      306.83      252.30     66.14 o 
 -10  18   5      818.77      648.87     66.58 o 
  -9  18   5     3518.23     3622.86    200.03 o 
  -8  18   5        6.95        5.47      9.21 o 
  -7  18   5      288.87      280.69     31.26 o 
  -6  18   5     1608.41     1619.87     56.81 o 
  -5  18   5      148.88      182.03     18.13 o 
  -4  18   5      405.95      449.96     27.89 o 
  -3  18   5       69.91       53.26     19.90 o 
  -2  18   5      367.06      266.69     26.03 o 
  -1  18   5    10914.31    11713.72    264.20 o 
   0  18   5      216.35      171.52     84.73 o 
   1  18   5     2656.07     2751.11     98.86 o 
   2  18   5      307.38      305.04     31.06 o 
   3  18   5     1356.88     1232.10     85.28 o 
   4  18   5     3352.10     3292.65    125.34 o 
   5  18   5     1103.20     1090.93     55.74 o 
   6  18   5      291.71      238.90     41.55 o 
   7  18   5      480.19      522.67     36.79 o 
   8  18   5        4.15        7.84     17.80 o 
   9  18   5      901.93      954.31     44.82 o 
  10  18   5      240.47      175.36     46.85 o 
 -10  19   5      260.97      196.71     85.11 o 
  -9  19   5        0.16       -5.65     47.63 o 
  -8  19   5     1745.53     1831.98     77.12 o 
  -7  19   5     1811.32     1943.50     96.17 o 
  -6  19   5     1335.09     1431.59     55.23 o 
  -5  19   5      925.53      860.05     32.61 o 
  -4  19   5     1724.39     1881.97     74.45 o 
  -3  19   5      127.84       82.88     41.98 o 
  -2  19   5     2918.89     2900.43     78.79 o 
  -1  19   5      231.77      216.49     55.33 o 
   0  19   5      304.40      298.42     35.07 o 
   1  19   5      473.18      480.27     33.75 o 
   2  19   5     3993.01     4135.52    122.06 o 
   3  19   5     1451.69     1350.82     50.62 o 
   4  19   5      550.60      580.80     40.74 o 
   5  19   5       53.85       34.51     20.38 o 
   6  19   5     3206.28     3370.24    102.78 o 
   7  19   5      420.41      376.15     35.85 o 
   8  19   5      667.96      690.80     50.46 o 
   9  19   5       56.17       37.25     25.40 o 
  10  19   5      335.90      323.78     46.60 o 
 -10  20   5      429.28      417.61     26.76 o 
  -9  20   5     1838.21     1987.52    102.71 o 
  -8  20   5       96.89       75.77     69.31 o 
  -6  20   5       15.85        1.42     12.07 o 
  -5  20   5     4636.06     5174.99    138.51 o 
  -4  20   5      177.61      164.71     74.97 o 
  -3  20   5      235.24      265.73     58.25 o 
  -2  20   5        0.98       14.55     20.43 o 
  -1  20   5     3324.14     3553.92    102.12 o 
   0  20   5     2766.55     2589.61     93.74 o 
   1  20   5     2688.80     2714.71     92.69 o 
   2  20   5       71.76       97.04     55.75 o 
   3  20   5     1772.26     1719.68    101.41 o 
   4  20   5      243.56      272.00     41.50 o 
   5  20   5     1422.88     1491.76     70.51 o 
   6  20   5      125.05       74.91     40.07 o 
   7  20   5      231.89      207.21     94.29 o 
   8  20   5        0.37        9.26     17.71 o 
   9  20   5     1065.40      976.60     51.35 o 
  -9  21   5       77.06       44.57     24.65 o 
  -8  21   5     1983.31     2182.29    110.57 o 
  -6  21   5     1593.58     1721.21     56.10 o 
  -5  21   5        6.59       -6.44     15.82 o 
  -4  21   5       71.96       80.57     35.50 o 
  -3  21   5      442.49      449.52     28.75 o 
  -2  21   5     1010.65      946.20     37.60 o 
  -1  21   5      119.98       87.59     36.44 o 
   0  21   5        9.34      -11.99     21.52 o 
   1  21   5       37.69       33.07     25.50 o 
   2  21   5     4169.53     4588.03    150.87 o 
   3  21   5       59.62       48.89     38.38 o 
   4  21   5      150.53      145.05     84.82 o 
   5  21   5      190.26      139.60     59.52 o 
   6  21   5     1759.07     1871.18    147.12 o 
   7  21   5      357.08      370.21     56.45 o 
   8  21   5       56.07       65.93     27.19 o 
  -6  22   5      628.19      612.26     42.23 o 
  -5  22   5     1295.77     1320.36     52.84 o 
  -4  22   5      784.28      676.99     68.16 o 
  -3  22   5      385.10      393.87     28.45 o 
  -2  22   5      203.20      215.65     33.18 o 
  -1  22   5        4.16        6.75     13.40 o 
   0  22   5     1948.83     1775.53     89.52 o 
   1  22   5      514.60      492.37     33.07 o 
   2  22   5      105.08      112.46     50.39 o 
   3  22   5      677.29      609.02     82.32 o 
   4  22   5      647.98      561.10     88.62 o 
   5  22   5     1429.24     1455.55     71.36 o 
   6  22   5       28.73       26.60     24.51 o 
  -5  23   5       58.76       38.39     27.33 o 
  -4  23   5       18.69       17.67     14.37 o 
  -3  23   5     1114.76     1210.33     65.73 o 
  -2  23   5        9.91       -0.28     17.23 o 
  -1  23   5     1456.20     1420.29     55.53 o 
   0  23   5      176.54      173.91     53.74 o 
   1  23   5      259.34      276.07     50.73 o 
   2  23   5     2141.92     2133.59     83.89 o 
   3  23   5      287.89      257.74     38.98 o 
   4  23   5       13.51        7.27     13.02 o 
   5  23   5      955.53     1089.98     49.82 o 
  -4  24   5     2871.15     3002.82    144.05 o 
  -3  24   5        0.64       -1.78     21.22 o 
  -2  24   5      377.23      410.65     45.07 o 
  -1  24   5      159.85       98.38     55.56 o 
   0  24   5     2486.43     2568.02    128.65 o 
   1  24   5       13.74        4.68      9.01 o 
   2  24   5       61.33       68.49     36.73 o 
   3  24   5       35.36       21.18     21.17 o 
 -16   0   6     6308.61     6407.80    148.03 o 
 -14   0   6     1377.95     1360.20    106.73 o 
 -12   0   6     2669.22     2746.59     84.48 o 
 -10   0   6      487.26      502.14     15.58 o 
  -8   0   6     7418.48     7213.66    225.01 o 
  -6   0   6    14629.92    11374.95    125.11 o 
  -4   0   6    11777.52    12434.51     95.29 o 
  -2   0   6    26222.53    24108.92    198.33 o 
   2   0   6     3221.57     3769.29     50.74 o 
   4   0   6     2029.14     1745.66     24.81 o 
   6   0   6     4178.34     4090.34     72.09 o 
   8   0   6     6644.21     6089.01    114.67 o 
  10   0   6     2676.89     2997.28     68.53 o 
  12   0   6     1102.72     1276.44     34.62 o 
  14   0   6      967.67      924.87     58.42 o 
 -16   1   6       27.09       24.78     12.71 o 
 -15   1   6     2050.15     2066.34     53.23 o 
 -14   1   6     1285.08     1231.55     44.72 o 
 -13   1   6     5529.25     5988.92    200.08 o 
 -12   1   6       11.96       10.39     14.10 o 
 -11   1   6       15.28        9.59      3.40 o 
 -10   1   6      471.45      460.29      9.72 o 
  -9   1   6     1386.86     1474.65     26.61 o 
  -8   1   6      225.99      234.49      6.70 o 
  -7   1   6      476.90      413.19      6.63 o 
  -6   1   6     8168.39     8236.56     80.75 o 
  -5   1   6    26758.97    24416.85    746.52 o 
  -4   1   6      225.62      167.37      6.20 o 
  -2   1   6     7716.96     7268.16     36.77 o 
  -1   1   6      867.36      637.68     10.04 o 
   0   1   6     1899.88     1900.93     37.63 o 
   1   1   6     2456.97     2505.59     25.42 o 
   2   1   6     4655.31     4709.97     37.77 o 
   3   1   6     6750.83     6036.54     60.67 o 
   4   1   6     2905.43     3080.80     41.85 o 
   5   1   6    27153.02    24368.02    100.90 o 
   6   1   6      926.12      998.91      9.96 o 
   7   1   6     2366.26     2595.72     32.13 o 
   8   1   6      680.15      688.70     13.91 o 
   9   1   6     3656.07     3888.66     52.70 o 
  10   1   6      243.27      239.45     10.05 o 
  11   1   6      170.26      183.04      9.16 o 
  12   1   6        0.21       -0.25      6.85 o 
  13   1   6     2737.28     2889.51     64.13 o 
  14   1   6      470.38      484.36     23.65 o 
  15   1   6     2383.49     2413.86     66.97 o 
 -16   2   6     2728.87     2783.20     70.12 o 
 -15   2   6     1842.80     1929.17     49.82 o 
 -14   2   6      192.59      167.79     21.99 o 
 -13   2   6      217.26      224.34     28.33 o 
 -12   2   6     1523.16     1592.88     69.43 o 
 -11   2   6     1544.02     1721.62     36.12 o 
 -10   2   6      536.57      543.67     13.45 o 
  -9   2   6      324.67      330.09      8.96 o 
  -8   2   6     6173.15     5813.99     61.53 o 
  -7   2   6    19314.75    17987.26    128.85 o 
  -6   2   6     5154.36     4622.60     53.29 o 
  -5   2   6     3022.33     3139.88     46.91 o 
  -4   2   6    18401.42    17983.84     86.05 o 
  -3   2   6     6785.72     6888.67     41.77 o 
  -1   2   6       23.47       18.22      8.49 o 
   0   2   6     1463.43     1589.51     35.98 o 
   1   2   6      260.21      334.11      9.73 o 
   2   2   6    31044.42    29746.49     69.59 o 
   3   2   6     2465.46     2264.12     31.90 o 
   4   2   6     1462.79     1693.70     11.83 o 
   5   2   6     1776.32     2353.92     31.40 o 
   6   2   6     3249.81     3352.06     67.91 o 
   7   2   6     2928.00     2941.19     42.31 o 
   8   2   6      607.10      541.19     22.08 o 
   9   2   6       56.68       70.76      8.83 o 
  10   2   6      441.59      403.52     10.77 o 
  11   2   6     2422.19     2505.33     34.19 o 
  12   2   6     2603.18     2766.20     32.72 o 
  13   2   6     1163.06     1137.75     41.79 o 
  14   2   6      529.13      498.95     24.77 o 
  15   2   6     2449.87     2470.58     67.80 o 
 -16   3   6       76.64       52.34     16.82 o 
 -15   3   6       21.66       18.51     11.33 o 
 -14   3   6     2112.30     2227.74     63.72 o 
 -13   3   6     2330.34     2363.99     43.70 o 
 -12   3   6      513.05      465.56     26.69 o 
 -11   3   6       34.04       29.12     20.23 o 
 -10   3   6     2460.14     2364.76     52.53 o 
  -9   3   6      361.20      358.98     17.83 o 
  -8   3   6     1538.22     1600.10     21.20 o 
  -7   3   6      388.46      398.18      7.69 o 
  -6   3   6     9940.99     9794.49     60.46 o 
  -5   3   6       19.51       53.14      5.76 o 
  -4   3   6     7281.48     6305.29     41.77 o 
  -2   3   6     5843.68     6032.44     39.34 o 
  -1   3   6    13975.54    13940.24     59.64 o 
   0   3   6    13723.92    13390.91    377.30 o 
   1   3   6    10176.10     9582.14    111.60 o 
   2   3   6     2074.00     2183.09     61.39 o 
   3   3   6     3421.52     3478.21     79.59 o 
   4   3   6    14232.37    12819.64     76.21 o 
   5   3   6       51.10       31.58      8.73 o 
   6   3   6    25106.25    24856.37    143.36 o 
   7   3   6       86.78       77.54      5.86 o 
   8   3   6     4079.83     4510.71     76.07 o 
   9   3   6      238.28      252.29      7.58 o 
  10   3   6      586.41      620.47     14.21 o 
  11   3   6      290.14      262.09      9.16 o 
  12   3   6      577.20      557.06     18.64 o 
  13   3   6        0.90       -7.27     10.92 o 
  14   3   6     4148.11     4503.49    100.09 o 
  15   3   6      610.64      638.53     20.23 o 
 -16   4   6       69.25       58.20     21.97 o 
 -15   4   6     2989.27     3153.47     92.63 o 
 -14   4   6       32.65       23.01     17.87 o 
 -13   4   6      149.27      154.87     58.40 o 
 -12   4   6      145.48      164.91     53.98 o 
 -11   4   6     5743.31     6138.06    123.46 o 
 -10   4   6      226.05      168.84     26.94 o 
  -9   4   6      938.40      615.70     29.44 o 
  -8   4   6      119.97      121.00      8.44 o 
  -7   4   6    14237.58    13526.72    204.90 o 
  -6   4   6       27.19       32.73      6.27 o 
  -5   4   6       63.95       56.58      6.50 o 
  -4   4   6     6541.34     6462.70     33.92 o 
  -3   4   6    13935.72    12990.15    115.33 o 
  -2   4   6       77.86       45.86      4.10 o 
  -1   4   6     4496.21     4137.17     39.55 o 
   0   4   6      702.47      767.21     13.92 o 
   1   4   6     4257.62     3961.47     43.50 o 
   2   4   6       59.32       79.77     10.12 o 
   3   4   6      123.71       42.26      5.24 o 
   4   4   6     2642.65     2708.50     79.34 o 
   5   4   6     1501.55     1475.02     28.97 o 
   6   4   6        1.73        1.30      5.40 o 
   7   4   6     3938.04     3827.83     61.59 o 
   8   4   6      560.44      585.75     13.43 o 
   9   4   6      623.88      711.60     10.42 o 
  10   4   6        3.16        0.20      3.09 o 
  11   4   6     4757.12     5236.29     53.94 o 
  12   4   6      370.64      331.21     11.37 o 
  13   4   6       11.61        8.22      8.39 o 
  14   4   6      375.18      378.12     25.23 o 
  15   4   6      989.88      988.77     76.49 o 
 -16   5   6       12.40       -1.25     15.81 o 
 -15   5   6       36.93        7.21     13.30 o 
 -14   5   6     2080.39     2187.63     51.07 o 
 -13   5   6     1688.22     1729.52     42.93 o 
 -12   5   6     7748.02     8567.36    185.46 o 
 -11   5   6      953.81      962.47     38.79 o 
 -10   5   6     6624.55     6809.44    157.11 o 
  -9   5   6     3800.38     4086.77     97.53 o 
  -8   5   6      977.78     1039.85     23.85 o 
  -7   5   6      606.20      664.79     10.63 o 
  -6   5   6      939.30      746.36     10.45 o 
  -5   5   6    14052.63    13422.74    101.74 o 
  -4   5   6     3726.21     3003.11     28.44 o 
  -3   5   6     4377.40     5082.27     58.57 o 
  -2   5   6       87.31       76.49      9.94 o 
  -1   5   6     1754.37     1708.10     50.97 o 
   0   5   6    20726.18    20730.16    136.26 o 
   1   5   6     1301.67     1224.68     18.77 o 
   2   5   6     1309.32     1456.57     30.13 o 
   3   5   6     3573.63     3581.76     87.74 o 
   4   5   6    10964.16    10239.43    109.27 o 
   5   5   6     1269.82     1211.57     25.30 o 
   6   5   6    21623.98    20749.18    209.76 o 
   7   5   6        1.71        5.16      4.03 o 
   8   5   6     8084.59     7740.28    100.48 o 
   9   5   6     2203.06     2384.21     40.96 o 
  10   5   6     1521.54     1630.28     15.99 o 
  11   5   6      202.47      199.51     16.42 o 
  12   5   6     1054.81     1119.06     24.11 o 
  13   5   6       43.70       16.55     11.81 o 
  14   5   6     1626.92     1722.16     45.68 o 
  15   5   6      153.49      140.62     29.67 o 
 -16   6   6     1800.42     1954.42    107.30 o 
 -15   6   6       95.45       80.71     36.46 o 
 -14   6   6      715.51      719.19     26.19 o 
 -13   6   6      168.89      156.31     59.19 o 
 -12   6   6     1479.99     1517.30     38.07 o 
 -11   6   6      778.10      817.58     27.40 o 
 -10   6   6     3040.48     3321.58     65.24 o 
  -9   6   6      422.47      398.50     24.21 o 
  -8   6   6     3943.66     4150.00     94.98 o 
  -7   6   6     8637.46     7935.06     63.94 o 
  -6   6   6     5673.43     5361.80     86.89 o 
  -5   6   6        1.21        2.14      2.52 o 
  -4   6   6      178.27      137.92      6.10 o 
  -3   6   6     6021.92     5471.86    145.29 o 
  -2   6   6     2688.38     3267.47     51.87 o 
  -1   6   6      273.34      223.32      7.26 o 
   0   6   6      497.23      544.16     20.27 o 
   1   6   6     4471.03     4251.52     46.41 o 
   2   6   6    31334.20    31102.87    112.83 o 
   3   6   6     6729.50     5709.29    192.25 o 
   4   6   6     2465.80     3278.60    175.64 o 
   5   6   6      235.78      248.85      9.45 o 
   6   6   6      360.71      259.10     33.67 o 
   7   6   6     3583.70     3841.18     69.62 o 
   8   6   6       98.88       91.65      8.44 o 
   9   6   6      132.57      132.47      9.15 o 
  10   6   6     1378.88     1447.78     13.85 o 
  11   6   6     3351.41     3552.48     68.84 o 
  12   6   6     1639.69     1595.59     27.84 o 
  13   6   6      493.13      451.07     22.02 o 
  14   6   6      585.87      527.08     34.80 o 
  15   6   6      602.95      575.62     48.95 o 
 -16   7   6       38.31       37.39     21.31 o 
 -15   7   6       25.94        9.61     10.90 o 
 -14   7   6      258.33      245.96     24.36 o 
 -13   7   6      700.70      689.81     32.61 o 
 -12   7   6      144.52      129.85     21.08 o 
 -11   7   6      362.47      353.67     20.07 o 
 -10   7   6      104.58      117.89     17.08 o 
  -9   7   6     4354.03     4629.43     84.20 o 
  -8   7   6      507.92      496.06     23.26 o 
  -7   7   6        0.14        1.42      4.55 o 
  -6   7   6     2503.36     2521.39     62.38 o 
  -5   7   6     8875.75     8139.34     54.66 o 
  -4   7   6    12031.20    11682.40    180.59 o 
  -3   7   6      788.63      588.63     14.18 o 
  -2   7   6       19.37        9.99      4.16 o 
  -1   7   6     7080.35     6491.50    108.38 o 
   0   7   6     9729.88     9814.12     76.04 o 
   1   7   6    15500.21    14948.21    151.11 o 
   2   7   6      488.83      637.56     41.65 o 
   3   7   6      114.91       80.53      6.70 o 
   4   7   6     1752.68     1570.90     38.95 o 
   5   7   6    29131.02    27594.67    150.57 o 
   6   7   6     6363.84     5915.07     71.64 o 
   7   7   6     3234.36     3248.80     61.48 o 
   8   7   6      180.50      201.70     11.44 o 
   9   7   6     5501.67     5553.94    148.98 o 
  10   7   6       21.62       20.91      8.69 o 
  11   7   6     1265.80     1289.21     29.91 o 
  12   7   6        1.69       -4.67      6.28 o 
  13   7   6     2034.70     2006.28     75.41 o 
  14   7   6     2111.07     2171.24     88.77 o 
  15   7   6     1219.28     1297.67     70.70 o 
 -15   8   6       36.75       43.71     18.18 o 
 -14   8   6      254.56      234.31     15.52 o 
 -13   8   6        0.91        6.36      9.05 o 
 -12   8   6     2182.78     1845.52     68.03 o 
 -11   8   6       56.68       52.10     16.49 o 
 -10   8   6     1484.61     1603.75     41.02 o 
  -9   8   6      790.67      769.66     31.13 o 
  -8   8   6     6224.00     6439.72    316.99 o 
  -7   8   6     2487.26     2763.57     43.13 o 
  -6   8   6    18144.39    17710.15    128.49 o 
  -5   8   6      975.57     1060.32     22.78 o 
  -4   8   6      339.73      364.12     10.33 o 
  -3   8   6      142.27      155.24      7.76 o 
  -2   8   6     2809.32     2546.13     44.51 o 
  -1   8   6     3470.84     3819.82     98.90 o 
   0   8   6      148.75      139.89     15.80 o 
   1   8   6      135.00      137.59     20.71 o 
   2   8   6    34941.57    33611.90    277.56 o 
   3   8   6      324.46      474.34     10.31 o 
   4   8   6     1416.75     1249.94     28.69 o 
   5   8   6      446.75      410.59     10.21 o 
   6   8   6    10497.21    10174.78    137.35 o 
   7   8   6      522.02      498.47     13.68 o 
   8   8   6      163.71      148.50      6.54 o 
   9   8   6     1958.98     2076.41     52.94 o 
  10   8   6     1386.77     1351.75     33.60 o 
  11   8   6      105.43      108.75     11.08 o 
  12   8   6     2688.56     2795.64     44.88 o 
  13   8   6        0.53      -14.59     12.27 o 
  14   8   6      319.77      284.66     31.22 o 
 -15   9   6     1138.91     1151.05     53.42 o 
 -14   9   6     1558.95     1539.36     81.82 o 
 -13   9   6     2656.30     2847.73     79.84 o 
 -12   9   6      261.94      215.96     81.68 o 
 -11   9   6      406.06      390.79     27.84 o 
 -10   9   6      610.84      692.55     34.99 o 
  -9   9   6      307.40      295.94     28.17 o 
  -8   9   6      196.45      209.52      8.47 o 
  -7   9   6       88.92       96.69     11.83 o 
  -6   9   6       64.53       49.22      7.69 o 
  -5   9   6    15724.80    15177.92    115.65 o 
  -4   9   6     2099.69     2159.01     28.78 o 
  -3   9   6    10196.17    10113.73    175.13 o 
  -2   9   6      886.50      989.96     24.91 o 
  -1   9   6      708.44      797.31     22.52 o 
   0   9   6      148.21      304.21     22.36 o 
   1   9   6      789.56      776.59     22.60 o 
   2   9   6     1269.54     1367.66     38.82 o 
   3   9   6     4514.88     4617.80    146.26 o 
   4   9   6      259.11      224.87      5.98 o 
   5   9   6    18040.58    17059.47    175.88 o 
   6   9   6      977.75     1075.27     28.00 o 
   7   9   6     1173.56     1107.45     16.09 o 
   8   9   6      617.28      681.77     49.98 o 
   9   9   6      724.62      739.11     14.49 o 
  10   9   6     2695.09     2609.21     73.50 o 
  11   9   6      238.64      215.42     22.82 o 
  12   9   6        1.56        1.24      9.57 o 
  13   9   6     2089.49     2177.05     58.43 o 
  14   9   6        1.16       -7.58     21.35 o 
 -15  10   6      987.40      880.10    104.85 o 
 -14  10   6      225.77      175.77     24.30 o 
 -13  10   6       22.56       24.94     22.53 o 
 -12  10   6      256.82      254.19     28.40 o 
 -11  10   6      968.97     1131.32     37.34 o 
 -10  10   6      177.82      132.56     47.62 o 
  -9  10   6       56.93       43.73     16.53 o 
  -8  10   6      104.05      104.26      4.54 o 
  -7  10   6     2906.73     2819.95     43.13 o 
  -6  10   6     5157.02     5309.61    160.32 o 
  -5  10   6     2560.56     2836.91     46.50 o 
  -4  10   6      261.72      217.90      9.98 o 
  -3  10   6     9358.77     9551.82    129.24 o 
  -2  10   6     3446.21     3650.37     86.85 o 
  -1  10   6        8.40       14.19     14.56 o 
   0  10   6      859.69      971.76     26.55 o 
   1  10   6      940.96      928.91     30.98 o 
   2  10   6     2097.15     2069.90     61.86 o 
   3  10   6     5694.49     5673.56    305.85 o 
   4  10   6      182.18      176.77      5.40 o 
   5  10   6       57.61       59.99      5.01 o 
   6  10   6     7322.89     7183.47    233.85 o 
   7  10   6     1902.99     1875.47     42.17 o 
   8  10   6        3.80       -2.79     20.25 o 
   9  10   6      254.92      224.88     21.75 o 
  10  10   6      817.89      747.49     33.44 o 
  11  10   6     3586.59     3769.49     76.34 o 
  12  10   6      910.24      879.54     30.41 o 
  13  10   6        2.09        3.78     11.49 o 
  14  10   6       66.12       51.70     34.83 o 
 -15  11   6     1944.95     1974.93     95.07 o 
 -14  11   6     1270.21     1259.23     45.20 o 
 -13  11   6      788.54      844.13     68.28 o 
 -12  11   6     1302.26     1363.02     45.50 o 
 -11  11   6      716.39      699.38     37.02 o 
 -10  11   6     2855.66     3072.57     94.19 o 
  -9  11   6       29.97       39.13      7.27 o 
  -8  11   6     2585.41     2669.43     43.81 o 
  -7  11   6       57.23       42.48      7.27 o 
  -6  11   6     1642.81     1699.60     23.53 o 
  -5  11   6     2439.52     2429.98     61.74 o 
  -4  11   6    18185.03    17315.05    255.55 o 
  -3  11   6     1599.31     1546.92     60.39 o 
  -2  11   6      548.85      602.17     25.49 o 
  -1  11   6       11.21       17.34      7.46 o 
   0  11   6     5159.09     4782.06    126.99 o 
   1  11   6      829.48      901.41     36.86 o 
   2  11   6       30.60       39.30     22.66 o 
   3  11   6     2392.88     2346.93     64.44 o 
   4  11   6     8687.06     8237.96    117.25 o 
   5  11   6     3175.62     3279.98     61.31 o 
   6  11   6     3329.45     3273.81     97.59 o 
   7  11   6      424.21      386.97     27.83 o 
   8  11   6      609.72      621.55     68.07 o 
   9  11   6      118.28      101.58     42.25 o 
  10  11   6     3606.36     3733.87    124.26 o 
  11  11   6      195.36      177.82     37.45 o 
  12  11   6      259.22      272.54     29.97 o 
  13  11   6     1044.15      990.71     36.18 o 
  14  11   6     2737.90     2891.82    128.14 o 
 -14  12   6      147.32      120.38     70.61 o 
 -13  12   6        9.45       11.11     13.76 o 
 -12  12   6      157.25      158.48     73.54 o 
 -11  12   6     3499.09     3778.79    130.37 o 
 -10  12   6        1.92       -3.00     18.71 o 
  -9  12   6       37.24       37.72     15.19 o 
  -8  12   6      663.00      530.36     14.74 o 
  -7  12   6    10397.89    10307.39    468.86 o 
  -6  12   6      831.34      864.00     31.01 o 
  -5  12   6     3168.17     3356.95    116.59 o 
  -4  12   6       20.54       20.40     19.35 o 
  -3  12   6     7595.53     8014.45    169.10 o 
  -2  12   6      450.37      425.62     36.72 o 
  -1  12   6     3595.83     3603.39    116.48 o 
   0  12   6      177.69      178.19     17.92 o 
   1  12   6     3198.18     3287.73     98.28 o 
   2  12   6        3.67        7.57     15.00 o 
   3  12   6     6902.52     7102.81    136.90 o 
   4  12   6      579.74      449.82     11.19 o 
   5  12   6      805.65      848.53     26.31 o 
   6  12   6      175.16      159.40     10.86 o 
   7  12   6     4524.53     4613.70    147.15 o 
   8  12   6      745.77      739.33     30.65 o 
   9  12   6       89.78      106.40     22.51 o 
  10  12   6      398.75      384.50     26.54 o 
  11  12   6     2305.91     2453.93     87.31 o 
  12  12   6      217.75      198.38     40.96 o 
  13  12   6      527.47      546.57     25.49 o 
 -14  13   6     1908.02     1956.91     93.73 o 
 -13  13   6      592.68      513.06     47.98 o 
 -12  13   6     2476.33     2429.66    137.20 o 
 -11  13   6      916.63      890.69     60.62 o 
 -10  13   6      437.25      423.02     30.36 o 
  -9  13   6      848.22      821.97     43.28 o 
  -8  13   6     1072.74     1060.29     37.09 o 
  -7  13   6     2571.80     2536.88     46.11 o 
  -6  13   6     4360.15     4539.38    106.27 o 
  -5  13   6     2172.25     2292.58     72.66 o 
  -4  13   6     7121.98     7371.90    176.72 o 
  -3  13   6      332.33      342.66     26.14 o 
  -2  13   6      119.79      105.50     56.88 o 
  -1  13   6     1589.79     1566.57     72.25 o 
   0  13   6     3328.79     3376.20    110.78 o 
   1  13   6     1968.87     2048.20     72.18 o 
   2  13   6       63.39       92.69     49.72 o 
   3  13   6       56.69       32.77     26.47 o 
   4  13   6     3490.52     3560.85     76.99 o 
   5  13   6       97.36       95.75     10.68 o 
   6  13   6     2495.23     2634.08     91.06 o 
   7  13   6     1471.04     1449.77     55.94 o 
   8  13   6     2587.55     2564.99     96.54 o 
   9  13   6     1151.35     1207.57     44.21 o 
  10  13   6     1251.93     1326.82     44.74 o 
  11  13   6      333.50      316.51     43.67 o 
  12  13   6        5.35        0.55     14.54 o 
  13  13   6       24.43        4.39      9.17 o 
 -13  14   6       61.42       70.23     33.85 o 
 -12  14   6     1837.72     1941.47     78.43 o 
 -11  14   6      844.48      779.93     37.51 o 
 -10  14   6      218.60      207.12     26.54 o 
  -9  14   6       60.43       30.80     21.61 o 
  -8  14   6      372.85      407.98     21.19 o 
  -7  14   6     3119.83     3367.58     75.90 o 
  -6  14   6     2959.30     3193.09     60.80 o 
  -5  14   6       80.78       65.56     37.99 o 
  -4  14   6      406.97      408.21     24.21 o 
  -3  14   6      665.27      563.86     28.56 o 
  -2  14   6     6801.40     7082.94    167.17 o 
  -1  14   6      909.04      939.04     37.66 o 
   0  14   6      784.78      877.09     34.11 o 
   1  14   6     4338.84     4311.82    105.97 o 
   2  14   6     3314.79     3635.46    100.52 o 
   3  14   6     1935.63     1948.86     95.23 o 
   4  14   6        6.10        9.23     12.12 o 
   5  14   6       43.50       31.25     21.57 o 
   6  14   6     4260.06     4216.45     99.15 o 
   7  14   6     5404.26     5902.17    172.06 o 
   8  14   6       24.35       13.44     12.64 o 
   9  14   6        3.04        7.00     13.63 o 
  10  14   6      397.86      353.44     67.05 o 
  11  14   6     1341.10     1329.55     56.27 o 
  12  14   6      121.47       92.11     43.64 o 
 -13  15   6     1874.68     1882.34     88.35 o 
 -12  15   6     1183.71     1137.96     51.66 o 
 -11  15   6      113.26      108.89     49.24 o 
 -10  15   6      143.23      103.38     48.08 o 
  -9  15   6     4608.79     5018.33    147.74 o 
  -8  15   6      164.89      147.98     19.68 o 
  -7  15   6       96.06       89.69     30.37 o 
  -6  15   6      172.87      192.02     18.70 o 
  -5  15   6      239.69      260.40     18.51 o 
  -4  15   6     4135.14     4487.85     77.28 o 
  -3  15   6     3773.95     4086.07    148.91 o 
  -2  15   6     3440.24     3519.96    125.17 o 
  -1  15   6     2117.44     2185.63     85.28 o 
   0  15   6     1361.97     1403.62     50.74 o 
   1  15   6     2869.26     3042.31     96.65 o 
   2  15   6     2616.56     2478.71    125.53 o 
   3  15   6      166.63      157.66     42.27 o 
   4  15   6        3.36       -8.61     26.15 o 
   5  15   6     8860.03     9681.76    246.59 o 
   6  15   6     3648.36     4023.44     81.26 o 
   7  15   6     1046.89     1109.14     65.76 o 
   8  15   6        5.27      -10.19     21.50 o 
   9  15   6     1826.38     1829.56    111.56 o 
  10  15   6       40.14       25.02     21.87 o 
  11  15   6      178.60      147.02     49.09 o 
  12  15   6        3.51      -10.03     14.81 o 
 -12  16   6     1285.52     1223.26     46.59 o 
 -11  16   6      662.75      667.50     39.52 o 
 -10  16   6      967.96      981.15     42.06 o 
  -9  16   6      320.17      285.99     55.46 o 
  -8  16   6     2256.55     2290.97     51.18 o 
  -7  16   6      115.30      106.31     30.52 o 
  -6  16   6     1050.99     1120.41     41.06 o 
  -5  16   6      548.91      500.10     42.21 o 
  -4  16   6        3.51        2.87     13.96 o 
  -3  16   6      880.36      936.94     44.01 o 
  -2  16   6     2153.29     2223.49     63.05 o 
  -1  16   6       19.82       30.37     13.53 o 
   0  16   6     2962.93     2862.29     86.65 o 
   1  16   6      959.77      861.58     61.60 o 
   2  16   6     5101.52     5335.37    139.72 o 
   3  16   6        5.20       -7.24     33.54 o 
   4  16   6     1813.86     1711.46     61.22 o 
   5  16   6      360.98      291.12     72.25 o 
   6  16   6     1412.24     1510.07     56.01 o 
   7  16   6        6.40       -5.75     26.43 o 
   8  16   6      352.47      333.56     39.85 o 
   9  16   6       39.79       28.59     21.39 o 
  10  16   6      407.54      402.42     30.40 o 
  11  16   6      106.67      115.39     63.97 o 
 -12  17   6       12.34        6.09      7.81 o 
 -11  17   6      744.90      767.71     43.52 o 
 -10  17   6     1786.88     1864.39     64.77 o 
  -9  17   6     1003.42     1104.49     46.74 o 
  -8  17   6       14.69       10.36     13.67 o 
  -7  17   6      522.66      505.60     23.30 o 
  -6  17   6      244.88      238.33     18.85 o 
  -5  17   6     7497.50     8085.86    232.09 o 
  -4  17   6      113.26       95.75     17.52 o 
  -3  17   6     2798.15     2954.57     94.89 o 
  -2  17   6      592.85      554.98     37.43 o 
  -1  17   6     5658.90     5929.38    188.20 o 
   0  17   6     2188.39     2388.85     84.23 o 
   1  17   6     5104.78     5637.81    143.36 o 
   2  17   6       60.66       84.56     46.14 o 
   3  17   6     2005.23     2019.79     69.92 o 
   4  17   6     1162.32      885.13    103.87 o 
   5  17   6     4400.73     4449.55    154.73 o 
   6  17   6     2004.63     1814.55     66.10 o 
   7  17   6      400.11      395.76     55.65 o 
   8  17   6      977.95      820.22     42.24 o 
   9  17   6      892.72      849.35     55.48 o 
  10  17   6      231.53      226.27     50.66 o 
  11  17   6      312.86      302.68     91.41 o 
 -11  18   6     2113.11     2274.61    101.59 o 
 -10  18   6      106.14       71.19     44.95 o 
  -9  18   6      438.71      474.28     99.30 o 
  -8  18   6     1807.01     1903.76     80.65 o 
  -7  18   6     4610.66     4921.63     88.96 o 
  -6  18   6     3352.36     3738.39    111.30 o 
  -5  18   6        0.73       -8.99     15.51 o 
  -4  18   6        4.31       18.17     15.77 o 
  -3  18   6     2931.05     3196.13    116.72 o 
  -2  18   6       29.90       37.97     14.96 o 
  -1  18   6     1117.60     1219.26     54.04 o 
   0  18   6        3.33      -11.35     20.80 o 
   1  18   6      459.31      474.42     68.94 o 
   2  18   6     3608.24     3752.18    116.67 o 
   3  18   6     1990.30     2205.36     73.53 o 
   4  18   6      745.62      617.62     59.51 o 
   5  18   6      127.25      101.24     56.76 o 
   6  18   6      493.86      410.13     98.01 o 
   7  18   6     1807.31     1776.64     93.36 o 
   8  18   6      191.92      142.32    102.76 o 
   9  18   6      420.19      436.76     50.18 o 
  10  18   6      797.80      828.45     66.41 o 
 -10  19   6      949.01     1044.40     59.31 o 
  -9  19   6      369.85      314.34     30.02 o 
  -8  19   6      797.84      841.44     53.20 o 
  -7  19   6       63.05       45.68     19.92 o 
  -6  19   6      148.07      159.09     57.35 o 
  -5  19   6      171.88      153.07     35.03 o 
  -4  19   6     4998.60     5110.06    142.96 o 
  -3  19   6      476.02      493.48     28.78 o 
  -2  19   6      876.53      952.37     53.02 o 
  -1  19   6      428.58      423.07     29.72 o 
   0  19   6     4171.67     4513.82    136.49 o 
   1  19   6      262.11      295.82     34.05 o 
   2  19   6        7.34        0.95     14.38 o 
   3  19   6      224.31      236.64     66.89 o 
   4  19   6     3575.12     3652.31    122.78 o 
   5  19   6      715.11      628.30     38.88 o 
   6  19   6     1128.51     1109.31     45.48 o 
   7  19   6      175.35      148.05     41.54 o 
   8  19   6      200.59      214.65     50.66 o 
   9  19   6      132.42      131.47     47.16 o 
  -9  20   6      169.76      117.16     63.12 o 
  -8  20   6        7.52       -1.69     23.08 o 
  -7  20   6     4272.45     4862.22    159.17 o 
  -6  20   6      145.56      121.80     55.03 o 
  -5  20   6     1488.99     1451.36     72.69 o 
  -4  20   6      347.15      315.58     41.62 o 
  -3  20   6     2435.79     2620.02     86.83 o 
  -2  20   6      240.87      262.13     28.93 o 
  -1  20   6      656.57      581.01     35.33 o 
   0  20   6       56.83       41.24     27.90 o 
   1  20   6      527.55      562.49     43.43 o 
   2  20   6       18.42       10.23     13.76 o 
   3  20   6      463.98      452.46     37.17 o 
   4  20   6       68.59       64.25     35.51 o 
   5  20   6      172.69      162.69     56.60 o 
   6  20   6       10.03      -16.38     26.70 o 
   7  20   6     2321.78     2262.20     86.40 o 
   8  20   6       49.82       43.40     26.50 o 
  -8  21   6      912.06     1008.53     43.41 o 
  -7  21   6      488.04      358.27     40.38 o 
  -6  21   6      299.21      293.97     23.29 o 
  -5  21   6       15.19       14.82     14.05 o 
  -4  21   6     3375.22     3536.17    118.11 o 
  -3  21   6        6.26        3.31      8.81 o 
  -2  21   6       30.00       23.35     21.94 o 
  -1  21   6     1919.83     1925.71     68.82 o 
   0  21   6     1537.39     1581.87     76.08 o 
   1  21   6      859.25      945.76     47.98 o 
   2  21   6      155.63      212.93     74.87 o 
   3  21   6       50.05       51.58     31.91 o 
   4  21   6     1389.54     1414.96     54.57 o 
   5  21   6       97.67       37.40     27.86 o 
   6  21   6     1151.98     1166.51     53.24 o 
   7  21   6       41.78       42.83     28.99 o 
  -7  22   6     1680.20     1829.64    100.77 o 
  -6  22   6      345.01      348.33     27.30 o 
  -5  22   6      653.54      576.73     33.02 o 
  -4  22   6      592.43      619.25     34.08 o 
  -3  22   6     1002.41      957.31     81.56 o 
  -2  22   6      916.79      933.03     47.80 o 
  -1  22   6      208.68      182.01     29.35 o 
   0  22   6      185.51      175.49     76.28 o 
   1  22   6      583.55      534.06     33.47 o 
   2  22   6      265.61      214.44     61.18 o 
   3  22   6     1043.79     1014.06     81.82 o 
   4  22   6        1.49      -17.51     23.37 o 
   5  22   6      215.49      196.91     62.08 o 
   6  22   6      691.81      694.20     42.63 o 
  -5  23   6     1090.60     1072.90     71.33 o 
  -4  23   6      521.74      538.84     72.59 o 
  -3  23   6       64.87       53.85     30.74 o 
  -2  23   6       63.26       66.75     30.25 o 
  -1  23   6      712.12      666.04     37.38 o 
   0  23   6      149.94      134.14     84.84 o 
   1  23   6     1154.39     1153.54     76.30 o 
   2  23   6      133.97      118.42     49.02 o 
   3  23   6        8.15        9.96     18.05 o 
   4  23   6      292.67      287.39     88.41 o 
   5  23   6     2150.66     2017.25    144.83 o 
  -3  24   6        0.43        4.55     11.86 o 
  -2  24   6     2027.12     1977.40    104.33 o 
  -1  24   6       13.18       17.75     15.47 o 
   0  24   6      153.79      120.67     80.20 o 
   1  24   6      262.28      261.72     27.33 o 
   2  24   6     1781.03     1739.36     84.92 o 
 -16   0   7      176.25      120.69     71.78 o 
 -14   0   7     3398.95     3506.93    112.65 o 
 -12   0   7     7772.69     8908.17    146.91 o 
 -10   0   7     2103.42     2073.26     44.24 o 
  -8   0   7     3558.72     3699.69     69.50 o 
  -6   0   7     9137.79     9755.60    107.40 o 
  -2   0   7    15571.43    14934.61    126.44 o 
   0   0   7      123.58      171.91     15.24 o 
   2   0   7     9189.95     8818.50     85.68 o 
   4   0   7    18717.93    16706.84    157.94 o 
   6   0   7     4060.93     3809.01     66.71 o 
   8   0   7      163.47      152.00     12.15 o 
  10   0   7     4400.63     4809.51     78.49 o 
  12   0   7     1504.05     1405.97     48.59 o 
  14   0   7     5671.05     5865.35    148.61 o 
 -16   1   7      152.79      103.03     37.77 o 
 -15   1   7     2457.49     2525.11     70.69 o 
 -14   1   7       37.54       49.50     19.87 o 
 -13   1   7       10.73        5.84     12.36 o 
 -12   1   7      592.12      676.08     29.52 o 
 -11   1   7      735.24      769.05     23.39 o 
 -10   1   7        9.32       12.65      4.55 o 
  -9   1   7     2897.94     2997.04     50.17 o 
  -8   1   7     1101.06     1272.47     17.93 o 
  -7   1   7     6162.38     5736.84     73.69 o 
  -6   1   7     2454.73     2339.30    125.90 o 
  -5   1   7     3724.71     3470.88     59.67 o 
  -4   1   7      273.43      311.82      7.29 o 
  -3   1   7    15246.24    14419.69    101.18 o 
  -2   1   7     1694.70     1860.82     30.92 o 
  -1   1   7     7469.61     6999.46     31.71 o 
   0   1   7       72.57       79.00     10.21 o 
   1   1   7     2776.11     2644.79     26.90 o 
   2   1   7    20807.76    20570.15    123.38 o 
   3   1   7     5514.33     4505.62     36.18 o 
   4   1   7     1442.53     1487.10     28.77 o 
   5   1   7      279.50      417.45      8.49 o 
   6   1   7      543.34      490.93      9.14 o 
   7   1   7     8362.55     8009.18     72.15 o 
   8   1   7      389.82      357.20      9.13 o 
   9   1   7     1483.96     1424.58     23.75 o 
  10   1   7      201.12      178.59     10.17 o 
  11   1   7     2542.49     2792.13     34.48 o 
  12   1   7     1734.74     1775.39     36.24 o 
  13   1   7      537.61      575.93     20.63 o 
  14   1   7       27.82       21.71     10.60 o 
  15   1   7      219.69      165.15     22.00 o 
 -16   2   7      131.90      128.82     44.69 o 
 -15   2   7        1.23        8.12     13.88 o 
 -14   2   7     1851.88     1972.24     39.43 o 
 -13   2   7     4564.20     4719.04    130.34 o 
 -12   2   7     5966.71     6211.52    100.22 o 
 -11   2   7      135.34      165.95     15.46 o 
 -10   2   7      690.32      652.17      7.67 o 
  -9   2   7     3845.04     3947.51     57.20 o 
  -8   2   7      265.09      251.11      5.84 o 
  -7   2   7      240.32      228.76     10.48 o 
  -6   2   7     2607.33     2561.42     31.32 o 
  -5   2   7     5761.70     5512.24     72.49 o 
  -4   2   7    26343.24    25453.56    133.71 o 
  -3   2   7      624.34      850.41     13.29 o 
  -2   2   7     2497.41     2525.38     33.56 o 
  -1   2   7     1049.96      972.10     19.59 o 
   0   2   7     2716.45     2522.56     34.69 o 
   1   2   7     1164.26     1202.32     25.29 o 
   2   2   7       93.63      145.11      6.50 o 
   3   2   7      237.15      248.57      8.25 o 
   4   2   7     5045.51     4664.97     52.49 o 
   5   2   7     2486.15     2204.64     42.91 o 
   6   2   7     4729.93     4387.67     64.97 o 
   7   2   7     2276.58     2456.17     23.09 o 
   8   2   7       63.13       81.25     10.42 o 
   9   2   7      855.90      971.74     17.27 o 
  10   2   7     2153.35     2236.94     28.90 o 
  11   2   7     1680.15     1670.27     25.55 o 
  12   2   7      843.58      828.32     18.16 o 
  13   2   7      777.61      816.23     22.69 o 
  14   2   7     1139.52     1159.27     35.53 o 
  15   2   7     1211.46     1171.35     34.26 o 
 -16   3   7     1954.59     2015.24     69.71 o 
 -15   3   7        8.73       -1.57      8.97 o 
 -14   3   7     1042.56     1046.13     35.35 o 
 -13   3   7     1325.93     1248.01     40.86 o 
 -12   3   7     5797.67     6038.44    111.32 o 
 -11   3   7      327.95      302.15     18.90 o 
 -10   3   7     1742.03     1909.24     59.60 o 
  -9   3   7      480.71      443.91     10.03 o 
  -8   3   7       24.99       34.12      4.11 o 
  -7   3   7        3.78       -0.21      4.20 o 
  -6   3   7    23527.06    22380.31    128.37 o 
  -5   3   7      668.61      742.23     16.75 o 
  -4   3   7      389.39      468.32      9.99 o 
  -3   3   7      756.56      844.48     12.35 o 
  -2   3   7      993.53      941.97     16.79 o 
  -1   3   7      670.94      802.05     12.33 o 
   0   3   7       34.50       15.64      4.52 o 
   1   3   7     1949.23     2088.21     42.67 o 
   2   3   7    20178.73    19374.36    273.19 o 
   3   3   7     4841.96     4396.59     36.40 o 
   4   3   7    16083.93    15063.28    196.76 o 
   5   3   7        0.58        4.15      5.06 o 
   6   3   7     5192.38     4851.38     72.64 o 
   7   3   7      939.15      922.44     15.18 o 
   8   3   7     4655.03     4775.52    107.13 o 
   9   3   7     3254.21     3455.49     53.10 o 
  10   3   7      111.27      111.66     12.59 o 
  11   3   7     1525.58     1566.70     18.59 o 
  12   3   7     5693.32     6252.69    107.97 o 
  13   3   7       53.11       24.84     12.99 o 
  14   3   7        4.99        3.58      9.49 o 
  15   3   7       79.28       51.83     38.46 o 
 -16   4   7      301.17      312.56     29.23 o 
 -15   4   7       64.59       84.74     34.21 o 
 -14   4   7      417.43      380.85     30.52 o 
 -13   4   7    10897.20    12210.78    194.75 o 
 -12   4   7      206.34      216.73     28.40 o 
 -11   4   7     2079.74     2183.00     38.02 o 
 -10   4   7        4.14        7.74     10.05 o 
  -9   4   7     2602.12     2530.28     68.42 o 
  -8   4   7      908.73      932.53     10.88 o 
  -7   4   7      560.19      463.83     11.21 o 
  -6   4   7     5430.44     5692.05    135.07 o 
  -5   4   7    23754.86    22575.15     98.94 o 
  -4   4   7     3063.38     3028.72     61.82 o 
  -3   4   7    16098.28    14870.65     70.11 o 
  -2   4   7      123.41      194.81      7.86 o 
  -1   4   7     2152.91     2307.98     11.71 o 
   0   4   7      968.62     1117.17     19.29 o 
   1   4   7     1734.45     1775.22     21.24 o 
   2   4   7       12.99       21.59      7.42 o 
   3   4   7    10474.31    10009.62     95.54 o 
   4   4   7     8278.32     8350.81    118.56 o 
   6   4   7       19.91       23.60     10.64 o 
   7   4   7     1634.52     1683.67     28.18 o 
   8   4   7       13.70       15.77      7.56 o 
   9   4   7      297.85      319.74     10.70 o 
  10   4   7      640.86      667.79     11.81 o 
  11   4   7      618.50      669.00     14.77 o 
  12   4   7        0.49       -2.56      6.98 o 
  13   4   7     4224.54     4447.87     77.79 o 
  14   4   7       47.37       34.93     14.29 o 
  15   4   7     2754.75     2839.09    157.50 o 
 -16   5   7     2433.86     2650.57    101.71 o 
 -15   5   7      298.62      366.00     45.34 o 
 -14   5   7     1159.95     1169.86     40.68 o 
 -13   5   7      292.15      266.38     37.67 o 
 -12   5   7      885.57      870.23     29.63 o 
 -11   5   7     2294.49     2604.80     71.42 o 
 -10   5   7      175.26      241.23     25.71 o 
  -9   5   7      266.93      313.96     38.92 o 
  -8   5   7       60.86       61.70      9.45 o 
  -7   5   7     3547.99     3763.51     58.23 o 
  -6   5   7     4178.53     3644.25     48.77 o 
  -5   5   7     4237.78     4441.98     72.29 o 
  -4   5   7        4.40        3.19      3.47 o 
  -3   5   7     3476.36     3399.36     55.83 o 
  -2   5   7      197.79      103.13      5.94 o 
  -1   5   7      945.72      905.18     16.50 o 
   0   5   7     4032.78     3670.74     53.95 o 
   1   5   7      620.78      796.84     27.95 o 
   2   5   7    23101.54    21631.40    230.28 o 
   3   5   7     8074.75     8398.73     98.72 o 
   4   5   7      901.73      796.05     20.74 o 
   5   5   7     1233.52     1419.36     23.69 o 
   6   5   7     6341.59     6040.93     62.59 o 
   7   5   7      191.56      227.28     26.61 o 
   8   5   7     1663.75     1658.40     33.29 o 
   9   5   7     1043.28      968.16     16.15 o 
  10   5   7      183.59      156.09      8.34 o 
  11   5   7     3147.00     3330.48     56.03 o 
  12   5   7     3741.35     3954.02     64.28 o 
  13   5   7        1.58       -0.39      7.01 o 
  14   5   7      377.65      304.12     37.41 o 
  15   5   7      202.57      127.97     83.94 o 
 -16   6   7     1648.77     1691.73     66.67 o 
 -15   6   7      810.02      850.46     53.46 o 
 -14   6   7      131.95      142.51     50.46 o 
 -13   6   7     7260.91     7777.72    153.81 o 
 -12   6   7     4478.59     4810.56    159.84 o 
 -11   6   7      319.62      295.22     23.27 o 
 -10   6   7     3859.77     3944.66     67.02 o 
  -9   6   7        4.99        9.47      6.16 o 
  -8   6   7     1418.09     1423.72     30.25 o 
  -7   6   7     1534.89     1663.27     29.63 o 
  -6   6   7     1822.17     1851.13     39.68 o 
  -5   6   7     4568.82     4452.03     57.37 o 
  -4   6   7     7437.53     6111.13     86.80 o 
  -3   6   7    12655.87    12041.94     96.49 o 
  -2   6   7     3554.89     3684.24     69.00 o 
  -1   6   7      118.03      120.01      5.52 o 
   0   6   7    17142.78    16243.67    159.15 o 
   1   6   7     7613.83     7602.55     63.91 o 
   2   6   7    19663.57    17582.18    153.81 o 
   3   6   7      432.36      365.02     31.70 o 
   4   6   7    12247.08    11995.93    132.24 o 
   5   6   7    10322.87     9756.73    134.89 o 
   6   6   7      773.81      691.77     21.25 o 
   7   6   7     4244.36     4331.11     64.50 o 
   8   6   7     2409.65     2589.59     42.72 o 
   9   6   7      247.91      240.92      9.47 o 
  10   6   7      213.86      200.87      6.69 o 
  11   6   7      215.86      163.05     11.77 o 
  12   6   7        0.11       -3.20      6.48 o 
  13   6   7      396.23      397.34     18.13 o 
  14   6   7     2192.65     2290.76    101.95 o 
  15   6   7     1946.19     1965.45    100.90 o 
 -16   7   7       80.73       53.38     29.97 o 
 -15   7   7      695.97      723.22     41.80 o 
 -14   7   7      175.75      162.75     37.37 o 
 -13   7   7       94.65       78.48     30.15 o 
 -12   7   7      832.71      797.39     26.84 o 
 -11   7   7     5324.40     5679.59     76.99 o 
 -10   7   7       18.06        7.64     14.94 o 
  -9   7   7      486.63      551.36     28.50 o 
  -8   7   7     1248.82     1301.40     34.07 o 
  -7   7   7    13757.88    13422.71    143.09 o 
  -6   7   7     1449.33     1509.41     30.16 o 
  -5   7   7      221.78      179.87      9.26 o 
  -4   7   7      341.39      439.15     11.46 o 
  -3   7   7      254.79      431.51     11.88 o 
  -2   7   7     6407.45     6447.27    130.24 o 
  -1   7   7    11249.54    10479.45    119.74 o 
   0   7   7     2648.45     2890.76     77.33 o 
   1   7   7      364.49      458.49     29.65 o 
   2   7   7     4013.80     3886.36    116.67 o 
   3   7   7     5620.40     4966.09    367.06 o 
   4   7   7     3024.58     3221.79     76.12 o 
   5   7   7     1047.03     1173.53     52.99 o 
   6   7   7     1126.60     1108.77     57.27 o 
   7   7   7     2729.41     2641.88     53.66 o 
   8   7   7       98.60       85.18      9.99 o 
   9   7   7       13.00       16.60      7.06 o 
  10   7   7      258.15      253.50      8.93 o 
  11   7   7     1304.20     1380.99     20.60 o 
  12   7   7      117.62       91.36      9.88 o 
  13   7   7        2.05        3.03      6.14 o 
  14   7   7       93.34       44.62     38.51 o 
 -15   8   7       21.48       19.22     20.44 o 
 -14   8   7     1595.26     1692.12     67.02 o 
 -13   8   7      247.87      151.72     87.10 o 
 -12   8   7     4366.59     4685.04    120.03 o 
 -11   8   7     1924.72     1856.12     59.82 o 
 -10   8   7     1711.03     1684.62     39.57 o 
  -9   8   7      166.51      177.87     45.69 o 
  -8   8   7     3362.18     3611.55     68.28 o 
  -7   8   7      392.50      360.46     17.85 o 
  -6   8   7      289.55      258.83      8.91 o 
  -5   8   7        7.14        1.77      3.29 o 
  -4   8   7    46112.57    44210.69     89.00 o 
  -3   8   7     8869.16     9109.28    169.66 o 
  -2   8   7      980.93     1056.54     27.12 o 
  -1   8   7     2325.81     2565.77     47.44 o 
   0   8   7    20770.07    19784.71    204.75 o 
   1   8   7        0.11       15.40     13.59 o 
   2   8   7        8.38       -0.85      9.70 o 
   3   8   7     2121.03     2042.58     36.44 o 
   4   8   7     8314.95     7863.36    104.06 o 
   5   8   7      806.15      768.91     15.13 o 
   6   8   7     9069.77     9036.74    108.29 o 
   7   8   7      263.03      228.48     34.42 o 
   8   8   7     1823.73     1899.46     34.60 o 
   9   8   7       11.96       18.32      7.99 o 
  10   8   7     2562.55     2609.30    100.28 o 
  11   8   7      163.71      168.17     10.12 o 
  12   8   7      452.97      462.53     28.84 o 
  13   8   7      466.22      428.88     19.93 o 
  14   8   7     2294.77     2379.64    114.60 o 
 -15   9   7      271.61      258.76     22.56 o 
 -14   9   7      234.10      187.67     83.42 o 
 -13   9   7       24.66       32.26     21.03 o 
 -12   9   7      484.80      450.90     30.96 o 
 -11   9   7     3611.22     3980.10    135.39 o 
 -10   9   7      379.28      474.12     29.13 o 
  -9   9   7        7.35        6.22      6.10 o 
  -8   9   7       89.85       92.79     12.94 o 
  -7   9   7     4437.76     4544.48     47.68 o 
  -6   9   7       57.07       52.00      8.26 o 
  -5   9   7     1370.69     1404.07     23.99 o 
  -4   9   7       43.69       30.81      8.56 o 
  -3   9   7     3385.59     3544.48     61.91 o 
  -2   9   7     4577.94     4552.70    229.11 o 
  -1   9   7     4776.98     4496.44    101.95 o 
   0   9   7      420.63      348.85     18.80 o 
   1   9   7      195.54      267.33     17.24 o 
   2   9   7     1517.57     1398.80     38.59 o 
   3   9   7     9244.54     8323.51     96.09 o 
   4   9   7      315.49      315.74      7.54 o 
   5   9   7       84.29      111.24      8.98 o 
   6   9   7       38.31       24.78     10.05 o 
   7   9   7     7555.92     7639.34    157.02 o 
   8   9   7    14505.74    14199.00    321.32 o 
   9   9   7      234.57      194.40     14.54 o 
  10   9   7      327.80      332.41     46.69 o 
  11   9   7     2033.11     2122.53     49.81 o 
  12   9   7       36.35       24.20     13.77 o 
  13   9   7      597.02      547.15     31.65 o 
  14   9   7        1.39        3.19     12.66 o 
 -15  10   7      406.87      468.06     37.55 o 
 -14  10   7     1770.31     1637.14     75.90 o 
 -13  10   7      948.31      950.43     42.56 o 
 -12  10   7     2647.97     2751.90     79.60 o 
 -11  10   7       48.49       57.91     33.40 o 
 -10  10   7       37.85       46.33     14.08 o 
  -9  10   7     1727.80     1824.85     18.78 o 
  -8  10   7     3077.76     3143.56     65.80 o 
  -7  10   7     1426.26     1469.32     23.67 o 
  -6  10   7      161.48      128.23     12.02 o 
  -5  10   7     3669.74     3784.19     76.82 o 
  -4  10   7     6714.15     6343.39    174.72 o 
  -3  10   7     5934.37     5675.70     69.15 o 
  -2  10   7      961.12     1008.26     40.23 o 
  -1  10   7     2083.73     2163.51     79.27 o 
   0  10   7     1728.93     1615.15     53.33 o 
   1  10   7     3782.08     3943.12    117.06 o 
   2  10   7      248.49      319.75     19.34 o 
   3  10   7      422.61      484.83      6.89 o 
   4  10   7     2946.13     2907.61     54.82 o 
   5  10   7     2456.85     2560.55     60.42 o 
   6  10   7     4808.69     5150.65     87.51 o 
   7  10   7      310.33      283.97     10.07 o 
   8  10   7       94.65       90.67     49.54 o 
   9  10   7     3007.42     3095.97     54.16 o 
  10  10   7     1498.20     1467.81     86.66 o 
  11  10   7       24.22        1.84     12.84 o 
  12  10   7      656.70      594.25     24.35 o 
  13  10   7      578.49      569.85     22.71 o 
  14  10   7     1490.87     1493.67     75.63 o 
 -14  11   7      206.37      197.39     58.85 o 
 -13  11   7        3.03        8.56     17.23 o 
 -12  11   7     1314.14     1362.98     59.91 o 
 -11  11   7      589.78      491.99     32.28 o 
 -10  11   7     2174.42     2593.23     72.63 o 
  -9  11   7      133.22       63.32     20.57 o 
  -8  11   7      177.05      247.19     12.12 o 
  -7  11   7     1086.53     1064.97     20.50 o 
  -6  11   7     2785.34     2713.60     54.24 o 
  -5  11   7      721.04      649.12     44.85 o 
  -4  11   7      826.30      900.13     18.59 o 
  -3  11   7      227.26      220.81     20.41 o 
  -2  11   7     8107.87     7531.47    130.97 o 
  -1  11   7      247.31      323.51     27.02 o 
   0  11   7     3053.45     3102.21     93.55 o 
   1  11   7       99.97       88.12     56.39 o 
   2  11   7     4450.64     4732.32    133.47 o 
   3  11   7      926.66      950.64     17.52 o 
   4  11   7     1473.49     1474.67     41.42 o 
   5  11   7      132.80      102.28     20.88 o 
   6  11   7     1755.16     1612.02     41.76 o 
   7  11   7     3709.20     3852.43    116.01 o 
   8  11   7     4846.01     4925.94     89.62 o 
   9  11   7      119.21       93.61     17.57 o 
  10  11   7        1.85      -11.45     20.60 o 
  11  11   7      146.17      121.60     30.58 o 
  12  11   7     2147.75     2337.49     58.03 o 
  13  11   7      104.69       66.67     38.06 o 
 -14  12   7      477.36      431.06     32.67 o 
 -13  12   7     1744.13     1859.54    109.84 o 
 -12  12   7       78.23       74.13     40.64 o 
 -11  12   7      369.84      343.64     34.14 o 
 -10  12   7       45.14       13.87     11.73 o 
  -9  12   7     2916.85     3212.75     76.56 o 
  -8  12   7     1070.73     1026.45     22.56 o 
  -7  12   7     1217.85     1222.63     57.09 o 
  -6  12   7       67.04       90.70     27.03 o 
  -5  12   7     3744.34     3700.80     70.72 o 
  -4  12   7      102.66      104.64     24.44 o 
  -3  12   7    15309.25    14299.66    242.21 o 
  -2  12   7       73.01      108.86     51.42 o 
  -1  12   7     3373.51     3506.03    107.79 o 
   0  12   7     2175.31     2543.43     78.16 o 
   1  12   7     5061.67     5126.49    101.52 o 
   2  12   7       67.57       64.09     30.67 o 
   3  12   7      646.43      674.66     51.39 o 
   4  12   7      143.75      138.67      6.70 o 
   5  12   7     5551.59     5638.53    210.89 o 
   6  12   7     1441.05     1458.89     77.30 o 
   7  12   7       98.37       58.67     28.54 o 
   8  12   7      672.78      611.35     25.28 o 
   9  12   7     3217.35     3306.54     84.16 o 
  10  12   7        7.65       -6.37     17.02 o 
  11  12   7      362.78      311.93     23.21 o 
  12  12   7       95.67       69.58     28.77 o 
  13  12   7     1910.24     1868.34     62.04 o 
 -14  13   7     1293.16     1313.70     53.74 o 
 -13  13   7       14.57       16.98     16.89 o 
 -12  13   7      197.56      209.16     46.63 o 
 -11  13   7       35.49       52.06     20.22 o 
 -10  13   7     1574.45     1628.38     83.19 o 
  -9  13   7      257.81      221.57     27.83 o 
  -8  13   7     1154.70     1116.57     29.33 o 
  -7  13   7     1516.78     1518.19     26.54 o 
  -6  13   7     8269.36     8706.82    143.41 o 
  -5  13   7      737.67      778.43     30.07 o 
  -4  13   7     1986.40     2039.82     71.41 o 
  -3  13   7      481.95      461.06     30.95 o 
  -2  13   7     4897.67     5177.48    130.23 o 
  -1  13   7      160.53      166.82     33.23 o 
   0  13   7     1878.28     1948.62     70.27 o 
   1  13   7      499.98      489.03     29.74 o 
   2  13   7     6265.04     6649.43    172.72 o 
   3  13   7      491.88      462.59     72.73 o 
   4  13   7     3073.31     3192.85     69.91 o 
   5  13   7       94.06       80.81     49.95 o 
   6  13   7     2746.44     2585.17     91.47 o 
   7  13   7     3233.72     3167.60     78.08 o 
   8  13   7     1243.11     1167.04     40.19 o 
   9  13   7      236.57      238.42     39.91 o 
  10  13   7       23.09       14.70     13.60 o 
  11  13   7     1074.34     1008.46     46.14 o 
  12  13   7     2569.23     2696.87     78.27 o 
  13  13   7       54.12       25.81     11.19 o 
 -13  14   7     1087.23     1088.09     57.31 o 
 -12  14   7     1517.83     1582.63     63.13 o 
 -11  14   7       21.02       -0.19     21.21 o 
 -10  14   7       50.88       49.27     24.17 o 
  -9  14   7      339.29      278.61     31.92 o 
  -8  14   7     3254.30     3319.65     66.66 o 
  -7  14   7        1.79        3.46      7.78 o 
  -6  14   7      118.74      190.62     34.52 o 
  -5  14   7    10267.56    10435.02    211.44 o 
  -4  14   7     2353.68     2503.42     83.74 o 
  -3  14   7     4028.56     4404.24    155.25 o 
  -2  14   7     1619.05     1627.65     46.73 o 
  -1  14   7       94.33      105.90     57.31 o 
   0  14   7     5422.44     6002.58    148.95 o 
   1  14   7     2087.94     2208.85     81.84 o 
   2  14   7       68.08       43.95     25.32 o 
   3  14   7      718.06      644.91     40.53 o 
   4  14   7     1912.36     2111.67     61.81 o 
   5  14   7     2669.70     2907.34    111.47 o 
   6  14   7     1765.16     1641.18     57.16 o 
   7  14   7       95.80       90.38     37.15 o 
   8  14   7     1375.32     1431.07     46.04 o 
   9  14   7       34.89       33.96     21.26 o 
  10  14   7      288.97      304.14     66.13 o 
  11  14   7      157.01      124.37     18.62 o 
  12  14   7       19.62        4.87     10.17 o 
 -13  15   7        0.34        2.94      7.64 o 
 -12  15   7       49.37       37.63     34.35 o 
 -11  15   7     1187.63     1216.06     97.96 o 
 -10  15   7      651.30      586.51     30.12 o 
  -9  15   7      443.91      485.99     67.15 o 
  -8  15   7       97.60       90.82     30.86 o 
  -7  15   7     6744.24     7371.38    143.63 o 
  -6  15   7      519.45      489.60     23.06 o 
  -5  15   7      273.30      251.12     19.18 o 
  -4  15   7      966.04     1002.67     42.82 o 
  -3  15   7       65.76      109.49     56.50 o 
  -2  15   7     1181.21     1156.69     83.77 o 
  -1  15   7     3969.04     3946.97     73.80 o 
   0  15   7      102.73       84.17     36.21 o 
   1  15   7     3071.18     3386.32    119.26 o 
   2  15   7       46.05       37.64     39.29 o 
   3  15   7     2863.72     2783.11     77.03 o 
   4  15   7       90.76       40.35     13.91 o 
   5  15   7       49.47       38.61     20.64 o 
   6  15   7      509.69      447.66     86.79 o 
   7  15   7     5327.24     5471.98    124.27 o 
   8  15   7       75.85       64.07     32.87 o 
   9  15   7      465.76      442.16     43.28 o 
  10  15   7      429.82      332.85     58.88 o 
  11  15   7     2115.46     2074.64     95.52 o 
  12  15   7      228.23      139.49     38.08 o 
 -12  16   7     1148.75     1087.32     49.75 o 
 -11  16   7       59.41       53.50     41.82 o 
 -10  16   7      173.54      124.25     52.01 o 
  -9  16   7      487.40      474.71     48.39 o 
  -8  16   7     2674.74     2997.78     83.98 o 
  -7  16   7      538.30      441.60     23.54 o 
  -6  16   7     1234.35     1205.18     36.06 o 
  -5  16   7     3307.38     3496.99     98.27 o 
  -4  16   7     1454.86     1594.95     41.55 o 
  -3  16   7     7153.85     7696.07    185.23 o 
  -2  16   7      477.56      483.92     55.78 o 
  -1  16   7      271.55      252.83    119.03 o 
   0  16   7     9104.28    10343.27    250.59 o 
   1  16   7     2767.77     3040.83    149.14 o 
   2  16   7      161.55      135.06     34.61 o 
   3  16   7       86.94      149.08     68.96 o 
   4  16   7     1487.10     1365.69     90.58 o 
   5  16   7       99.21      100.20     72.71 o 
   6  16   7     9376.00    10051.21    228.21 o 
   7  16   7     1567.16     1553.93     45.93 o 
   8  16   7      115.17       96.11     44.97 o 
   9  16   7        3.31        6.07     13.60 o 
  10  16   7     1077.30      993.71     45.41 o 
  11  16   7       50.83       41.96     41.92 o 
 -12  17   7      380.32      347.72     34.39 o 
 -11  17   7     3563.79     3716.08    121.78 o 
 -10  17   7     1904.46     1699.67     97.65 o 
  -9  17   7       28.26       44.04     19.10 o 
  -8  17   7      491.67      490.19     66.23 o 
  -7  17   7     3624.16     3889.87     86.14 o 
  -6  17   7       34.11       50.55     14.22 o 
  -5  17   7      692.52      664.65     33.54 o 
  -4  17   7        9.02      -10.06     16.27 o 
  -3  17   7     1927.96     2092.00     71.82 o 
  -2  17   7      174.58      196.39     24.91 o 
  -1  17   7     2892.74     2869.91    180.96 o 
   0  17   7     2642.80     2485.06     66.85 o 
   1  17   7      774.86      713.18     34.61 o 
   2  17   7     2901.22     2691.30    132.23 o 
   3  17   7     8218.26     8688.11    304.88 o 
   4  17   7     1409.20     1160.12     69.85 o 
   5  17   7      796.07      617.20     42.72 o 
   6  17   7      830.53      808.77     48.76 o 
   7  17   7     3125.38     3208.06    127.09 o 
   8  17   7       31.72       28.70     19.29 o 
   9  17   7     1009.65     1022.99     55.77 o 
  10  17   7       86.17       76.62     37.04 o 
 -11  18   7        1.50       -7.50     36.57 o 
 -10  18   7      144.91      112.98     52.64 o 
  -9  18   7     1400.95     1548.95     63.81 o 
  -8  18   7      683.33      626.06     28.81 o 
  -7  18   7      700.93      778.48     30.33 o 
  -6  18   7       70.66       47.03     17.48 o 
  -5  18   7      716.27      755.77     60.57 o 
  -4  18   7     1043.12     1121.43     36.54 o 
  -3  18   7     1870.33     1990.33     71.11 o 
  -2  18   7       49.28       31.40     14.85 o 
  -1  18   7     3311.89     3397.18     91.83 o 
   0  18   7      421.40      487.43     40.17 o 
   1  18   7      933.52     1023.41     42.65 o 
   2  18   7      445.15      369.08     74.80 o 
   3  18   7      278.08      250.96     82.07 o 
   4  18   7     1316.39     1365.34     73.76 o 
   5  18   7     2560.99     2479.72    150.55 o 
   6  18   7     2072.83     2029.63     64.06 o 
   7  18   7        0.53       -7.89     26.07 o 
   8  18   7        8.14       13.91     16.32 o 
   9  18   7      779.55      779.44     40.09 o 
  10  18   7     1356.33     1401.14     60.50 o 
 -10  19   7     1092.63     1153.02     46.79 o 
  -9  19   7       23.69       24.40     25.07 o 
  -8  19   7      699.23      643.38     41.24 o 
  -7  19   7      159.25      152.73     18.32 o 
  -6  19   7     1940.51     2029.89     50.87 o 
  -5  19   7        6.50        6.31     17.67 o 
  -4  19   7      102.30       87.97     42.68 o 
  -3  19   7        1.10      -19.74     19.78 o 
  -2  19   7     8783.55     9685.48    227.22 o 
  -1  19   7      417.67      406.04     46.07 o 
   0  19   7     1525.06     1471.85    103.90 o 
   1  19   7       17.18       13.92     22.65 o 
   2  19   7     2775.72     2793.97     97.29 o 
   3  19   7      334.57      322.67     40.84 o 
   4  19   7     1270.72     1335.37    125.99 o 
   5  19   7      140.51      130.22     80.08 o 
   6  19   7     1016.26     1014.87     88.92 o 
   7  19   7       21.71       17.81     29.26 o 
   8  19   7     1493.20     1333.66     69.46 o 
   9  19   7      208.22      214.49     81.25 o 
  -9  20   7     1627.60     1889.31     87.65 o 
  -8  20   7       37.62       17.96     20.70 o 
  -7  20   7      644.21      589.75     58.06 o 
  -6  20   7      431.48      401.93     24.12 o 
  -5  20   7     2801.88     2903.96     81.34 o 
  -4  20   7        3.35        7.88     11.36 o 
  -3  20   7     1613.86     1580.00     57.30 o 
  -2  20   7     1048.52     1042.14     47.63 o 
  -1  20   7     2340.31     2396.06     87.92 o 
   0  20   7      512.15      483.83     41.29 o 
   1  20   7     1281.77     1385.19     84.18 o 
   2  20   7       93.94      104.67     61.97 o 
   3  20   7       92.57      105.86     76.41 o 
   4  20   7     1498.22     1398.44     45.37 o 
   5  20   7     2033.33     2131.86     70.22 o 
   6  20   7       44.36       37.51     15.53 o 
   7  20   7       15.62      -10.28     23.58 o 
   8  20   7      227.74      164.35     98.82 o 
  -8  21   7      253.76      221.68     54.44 o 
  -7  21   7      458.19      393.49     32.42 o 
  -6  21   7     2840.37     3055.88     79.54 o 
  -5  21   7       90.49       90.11     37.88 o 
  -4  21   7       20.72       22.88     28.56 o 
  -3  21   7       21.22       44.49     21.43 o 
  -2  21   7     1363.53     1407.49     45.77 o 
  -1  21   7      965.73      835.94     59.99 o 
   0  21   7      232.23      196.47     81.86 o 
   1  21   7      437.75      391.88     50.64 o 
   2  21   7      872.21      818.53     60.20 o 
   3  21   7      731.82      568.43     36.01 o 
   4  21   7      196.72      199.66     81.09 o 
   5  21   7       21.57       20.23     18.55 o 
   6  21   7      867.38      836.61     63.59 o 
   7  21   7      289.06      254.18     71.22 o 
  -7  22   7      525.57      516.13     35.86 o 
  -6  22   7       19.29        8.10      7.56 o 
  -5  22   7     1387.74     1394.51     58.24 o 
  -4  22   7     1647.22     1805.62     66.13 o 
  -3  22   7      607.30      581.32     31.62 o 
  -2  22   7        4.04        5.99      8.84 o 
  -1  22   7       52.82       64.29     28.79 o 
   0  22   7      581.62      524.30     48.70 o 
   1  22   7     2338.14     2443.89     78.94 o 
   2  22   7       39.37       45.27     37.94 o 
   3  22   7      953.80      947.31     47.72 o 
   4  22   7      421.27      403.46     62.16 o 
   5  22   7     1816.94     1838.44     90.00 o 
   6  22   7      698.98      736.83     45.92 o 
  -5  23   7      988.02      967.05     44.68 o 
  -4  23   7      231.62      187.81     73.28 o 
  -3  23   7      356.45      367.19     27.52 o 
  -2  23   7       15.24       15.92     23.94 o 
  -1  23   7      825.31      821.18     39.83 o 
   0  23   7      254.15      290.93     76.49 o 
   1  23   7       20.07       -7.97     22.89 o 
   2  23   7      362.15      337.23     33.81 o 
   3  23   7     1711.08     1771.64    104.80 o 
   4  23   7       40.90       11.80     17.73 o 
  -3  24   7        0.08       -0.67     18.68 o 
  -2  24   7      340.96      344.18     47.84 o 
  -1  24   7        1.49        8.81     14.28 o 
   0  24   7      612.54      586.48     36.68 o 
   1  24   7      183.96      142.20     68.56 o 
   2  24   7      103.40       84.13     27.85 o 
 -16   0   8     3284.18     3374.95    122.23 o 
 -14   0   8     1628.19     1669.30     54.27 o 
 -12   0   8       18.75       23.58     29.97 o 
 -10   0   8       30.73       40.91      8.96 o 
  -8   0   8      318.39      294.98      8.69 o 
  -6   0   8    31322.79    28663.78    297.73 o 
  -4   0   8     7860.05     8329.29     79.94 o 
  -2   0   8     7892.79     6710.84    116.14 o 
   0   0   8      199.86      155.19     15.75 o 
   2   0   8    21536.04    20915.90    221.59 o 
   4   0   8     3758.05     4773.10    114.48 o 
   6   0   8     1811.13     2061.80     29.59 o 
   8   0   8     6450.32     6235.74    104.84 o 
  10   0   8      147.56      130.21     14.80 o 
  14   0   8      203.82      190.54     60.25 o 
 -16   1   8       18.95       27.34     13.47 o 
 -15   1   8      271.65      298.18     53.64 o 
 -14   1   8      221.67      165.07     25.38 o 
 -13   1   8     6573.73     7071.55    152.98 o 
 -12   1   8      657.29      658.35     29.53 o 
 -11   1   8     5755.01     5810.71    134.79 o 
 -10   1   8        0.17        1.43      2.62 o 
  -9   1   8     1797.29     1866.80     26.07 o 
  -8   1   8     2504.00     2587.59     35.17 o 
  -6   1   8      200.52      237.45     12.49 o 
  -4   1   8      125.55      113.28      5.48 o 
  -2   1   8     3407.66     3048.14     37.89 o 
  -1   1   8     1409.01     1337.73     50.47 o 
   0   1   8     6857.79     6631.03     56.67 o 
   1   1   8     4954.45     4135.65     87.27 o 
   2   1   8      136.72      167.97      8.68 o 
   3   1   8     7750.29     7528.32     52.36 o 
   4   1   8      250.78      175.36      9.50 o 
   5   1   8    14311.10    13384.19     84.01 o 
   6   1   8     3892.19     3791.52    144.56 o 
   7   1   8     1858.35     2035.43     28.98 o 
   8   1   8        0.18        0.26      4.02 o 
   9   1   8      984.97     1088.79     19.90 o 
  10   1   8     1007.49     1008.02     18.84 o 
  11   1   8      210.90      229.27      7.55 o 
  12   1   8      496.25      459.02     13.63 o 
  13   1   8     1822.51     1917.14     60.04 o 
  14   1   8      242.39      225.90     14.52 o 
  15   1   8     3268.34     3301.25    161.23 o 
 -16   2   8      974.72      917.58     32.68 o 
 -15   2   8     1428.27     1431.02     45.36 o 
 -14   2   8     1005.07      985.61     32.89 o 
 -13   2   8        0.16        1.24     12.86 o 
 -12   2   8       56.67       28.22     15.46 o 
 -11   2   8     6763.12     7263.61    282.65 o 
 -10   2   8     1215.75     1285.58     17.54 o 
  -9   2   8      607.70      606.52     11.28 o 
  -8   2   8        4.65        5.66      3.96 o 
  -7   2   8    16536.88    16133.77    126.24 o 
  -6   2   8     9753.21     8887.53    136.10 o 
  -5   2   8       20.22       11.37      6.08 o 
  -4   2   8      567.54      559.72     17.09 o 
  -3   2   8     5140.59     5034.81     43.26 o 
  -2   2   8     5620.73     4944.95     68.98 o 
  -1   2   8    18830.90    18208.44    157.68 o 
   0   2   8     2268.39     2117.53     42.81 o 
   1   2   8       46.77       35.98     12.96 o 
   2   2   8      391.06      346.59     13.04 o 
   3   2   8     8697.80     8373.55    104.28 o 
   4   2   8     7598.51     6907.43    101.60 o 
   5   2   8      229.30      299.22     12.95 o 
   6   2   8     1518.23     1614.82     30.02 o 
   7   2   8     1733.54     1863.98     29.33 o 
   8   2   8     3374.91     3603.16     47.40 o 
   9   2   8     3797.04     3898.02     69.60 o 
  10   2   8       68.02       70.12     13.72 o 
  11   2   8      618.49      600.90     12.27 o 
  12   2   8      609.17      628.88     17.83 o 
  13   2   8      272.85      269.38     14.40 o 
  14   2   8      124.39      128.92     29.57 o 
  15   2   8       98.87       55.30     45.93 o 
 -16   3   8      311.47      277.31     25.24 o 
 -15   3   8       17.70       10.83     11.70 o 
 -14   3   8     3733.08     3752.81    106.41 o 
 -13   3   8      749.66      662.60     32.50 o 
 -12   3   8     7181.18     8209.85    104.83 o 
 -11   3   8        0.53       21.18     21.59 o 
 -10   3   8       12.58        8.73      5.23 o 
  -9   3   8       95.70      103.71      4.84 o 
  -8   3   8     2889.37     2962.45     47.34 o 
  -7   3   8      990.76     1054.18     19.43 o 
  -6   3   8     1046.47      987.73     13.94 o 
  -5   3   8     1462.63     1539.51     35.63 o 
  -4   3   8     1655.04     1258.01     23.86 o 
  -3   3   8     1870.72     1986.41     38.39 o 
  -2   3   8    51295.21    48825.36     84.41 o 
  -1   3   8    10145.75    10038.65     54.06 o 
   0   3   8      529.85      455.51      8.63 o 
   1   3   8       85.15       74.64      8.36 o 
   2   3   8        7.61       23.24      5.91 o 
   3   3   8     3157.01     3423.40    187.52 o 
   4   3   8     8792.12     8545.72    143.80 o 
   5   3   8     9157.80     8973.28     83.07 o 
   6   3   8     3158.74     3062.90     86.89 o 
   7   3   8       66.86       78.21     11.44 o 
   8   3   8      301.24      347.90     11.95 o 
   9   3   8      218.91      221.42     12.40 o 
  10   3   8     5116.75     5532.07     63.70 o 
  11   3   8       51.36       53.10     12.10 o 
  12   3   8        0.65       -2.92      6.18 o 
  13   3   8      458.19      496.27     19.55 o 
  14   3   8     2729.48     2768.53    103.69 o 
  15   3   8     1448.31     1498.23     77.15 o 
 -16   4   8      175.66      153.76     33.21 o 
 -15   4   8     2618.07     2728.95    109.19 o 
 -14   4   8        3.29        8.27     11.76 o 
 -13   4   8      196.56      222.82     70.71 o 
 -12   4   8      411.36      432.20     24.65 o 
 -11   4   8     5714.96     6065.74    252.76 o 
 -10   4   8     2432.81     2433.96     58.70 o 
  -9   4   8     1122.12     1179.39     14.86 o 
  -8   4   8      165.33      170.94      8.39 o 
  -7   4   8     8663.98     8354.10     90.72 o 
  -6   4   8      270.09      238.76      8.79 o 
  -5   4   8      194.03       65.36     29.85 o 
  -4   4   8     1586.17     1924.11     29.53 o 
  -3   4   8        5.85        2.03      4.21 o 
  -2   4   8      558.93      656.85     10.93 o 
  -1   4   8    33107.73    31009.80     71.23 o 
   0   4   8     1055.96     1148.43     15.58 o 
   1   4   8     2329.62     2681.93     30.45 o 
   2   4   8      379.37      480.84     34.82 o 
   3   4   8     6185.35     5480.27    123.76 o 
   4   4   8     2077.17     2408.36    119.63 o 
   5   4   8    14189.28    13995.85    159.16 o 
   6   4   8       27.44        7.49      8.49 o 
   7   4   8    18341.80    18421.88    130.88 o 
   8   4   8       26.61       20.24      6.00 o 
   9   4   8     2726.17     3066.40     37.12 o 
  10   4   8       18.72       11.08      4.58 o 
  11   4   8     1141.30     1118.85     21.63 o 
  12   4   8       92.78       83.19     26.18 o 
  13   4   8     1248.58     1262.18     46.00 o 
  14   4   8      367.44      345.91     23.93 o 
 -16   5   8       62.23       53.12     16.31 o 
 -15   5   8       59.44       64.51     18.58 o 
 -14   5   8     6833.19     7398.16    128.92 o 
 -13   5   8      889.22      840.65     37.14 o 
 -12   5   8     3523.03     3759.22     81.02 o 
 -11   5   8       49.30       51.52     19.65 o 
 -10   5   8        8.81       17.14      7.22 o 
  -9   5   8        5.59        4.05      3.19 o 
  -8   5   8     2017.32     2021.82     39.18 o 
  -7   5   8     3276.09     3372.63     51.53 o 
  -6   5   8       11.09        9.15      5.39 o 
  -5   5   8     1771.76     1908.98     33.58 o 
  -4   5   8     8829.41     8064.77     86.33 o 
  -3   5   8      189.78      245.51      8.66 o 
  -2   5   8     4075.82     3660.50     31.04 o 
  -1   5   8     2129.94     2177.89     29.59 o 
   0   5   8     2943.31     2758.00     36.93 o 
   1   5   8     3921.73     3777.27     62.69 o 
   2   5   8     1107.63      886.98     33.57 o 
   3   5   8     2984.99     3394.28     80.08 o 
   4   5   8     6329.39     5768.21    131.83 o 
   5   5   8      792.17      786.40     21.64 o 
   6   5   8    11764.07    11590.27    139.77 o 
   7   5   8     1037.68     1106.33     28.14 o 
   8   5   8       36.88       35.97     13.40 o 
   9   5   8       99.58      123.60     16.62 o 
  10   5   8     1126.79     1211.80     21.75 o 
  11   5   8      269.40      251.30      9.81 o 
  12   5   8       99.46       58.86     19.79 o 
  13   5   8      238.81      208.99     29.25 o 
  14   5   8     2207.47     2197.72     92.79 o 
 -16   6   8       54.09       17.40     11.89 o 
 -15   6   8      661.66      680.33     29.55 o 
 -14   6   8      734.48      783.03     27.98 o 
 -13   6   8     1319.51     1378.90     70.48 o 
 -12   6   8      153.00      163.12     21.40 o 
 -11   6   8     2001.38     2092.01     62.37 o 
 -10   6   8      403.83      381.09     19.13 o 
  -9   6   8     1097.37      971.10     15.62 o 
  -8   6   8       18.22        9.19      6.24 o 
  -7   6   8     1842.82     1725.74     30.39 o 
  -6   6   8     3104.23     3329.48    126.78 o 
  -5   6   8    11610.11    10666.78     70.55 o 
  -4   6   8     4583.22     5032.02     65.49 o 
  -3   6   8     4743.97     4814.92     63.43 o 
  -2   6   8    36515.32    36405.84    282.81 o 
  -1   6   8     8451.44     8041.46    145.63 o 
   0   6   8     2442.58     2295.72     38.27 o 
   1   6   8      164.84      237.10     20.71 o 
   2   6   8     9561.87     8590.68     93.14 o 
   3   6   8    12128.42    11875.75    141.94 o 
   4   6   8    10000.17     9783.08    115.07 o 
   5   6   8      659.47      585.89     27.49 o 
   6   6   8      167.34      143.51      7.80 o 
   7   6   8     3140.70     3102.24     48.76 o 
   8   6   8     2464.99     2552.43     45.66 o 
   9   6   8      742.21      784.19     13.16 o 
  10   6   8      621.63      585.33     10.17 o 
  11   6   8      536.31      546.43     14.17 o 
  12   6   8      271.28      221.34     34.39 o 
  13   6   8       54.46       41.88     14.25 o 
  14   6   8      721.11      710.07     39.91 o 
 -15   7   8       19.66       11.64      9.47 o 
 -14   7   8      194.72      151.65     16.27 o 
 -13   7   8     5479.46     5811.41    145.08 o 
 -12   7   8     1314.84     1273.27     27.45 o 
 -11   7   8      652.33      713.09     25.27 o 
 -10   7   8      506.86      498.41     26.70 o 
  -9   7   8     1191.03     1349.01     28.99 o 
  -8   7   8      472.94      498.46     13.11 o 
  -7   7   8     4688.26     5068.85    116.58 o 
  -6   7   8     3371.36     3750.19     57.39 o 
  -5   7   8     3629.00     3642.85     64.27 o 
  -4   7   8      779.67      773.70     10.75 o 
  -3   7   8    15612.53    14865.80    177.83 o 
  -2   7   8       28.14       39.84     10.13 o 
  -1   7   8     4231.92     4311.19     70.81 o 
   0   7   8     1824.21     2096.30     47.66 o 
   1   7   8     9633.88     9320.15    179.87 o 
   2   7   8     2818.77     3206.51     78.46 o 
   3   7   8     1959.18     2333.72     62.08 o 
   4   7   8     1988.64     1828.78     70.87 o 
   5   7   8    11371.63    11693.93    195.88 o 
   6   7   8      453.71      376.29     23.61 o 
   7   7   8     1205.74     1202.58     29.54 o 
   8   7   8       13.28       10.51      4.84 o 
   9   7   8     1795.07     1843.69     19.49 o 
  10   7   8        0.45        3.16      3.52 o 
  11   7   8     2575.07     2522.99     32.93 o 
  12   7   8      636.95      643.43     20.92 o 
  13   7   8     2125.81     2109.30     68.14 o 
  14   7   8      382.95      393.61     32.33 o 
 -15   8   8       43.57       46.01     23.49 o 
 -14   8   8     1782.44     1604.31     57.38 o 
 -13   8   8      174.30      140.95     70.56 o 
 -12   8   8        1.05       -3.69     20.87 o 
 -11   8   8      226.16      191.42     42.53 o 
 -10   8   8     2835.85     3185.14     95.38 o 
  -9   8   8      148.51      161.34      7.10 o 
  -8   8   8      256.95      276.54     10.59 o 
  -7   8   8      927.92      911.47     27.08 o 
  -6   8   8    17072.57    16005.65    291.92 o 
  -5   8   8      546.47      505.54     10.35 o 
  -4   8   8     3954.97     4185.28     77.16 o 
  -3   8   8     2403.61     2657.42     43.79 o 
  -2   8   8    21415.36    20938.93    150.72 o 
  -1   8   8     2229.40     2616.42    108.57 o 
   0   8   8     9229.44     8906.75    103.12 o 
   1   8   8      467.53      475.82     10.35 o 
   2   8   8    12281.29    11720.23    338.59 o 
   3   8   8        0.68       -0.12     10.46 o 
   4   8   8     5678.21     5517.50     55.04 o 
   5   8   8      635.15      572.10     25.19 o 
   6   8   8      731.64      706.47     33.59 o 
   7   8   8       95.82      130.47     69.57 o 
   8   8   8     1172.27     1192.23     36.17 o 
   9   8   8      127.37      111.35      9.71 o 
  10   8   8      776.35      726.44     35.74 o 
  11   8   8      597.68      584.60     21.99 o 
  12   8   8     1910.85     1948.93     63.42 o 
  13   8   8      826.98      784.93     31.00 o 
  14   8   8      432.49      363.26     40.15 o 
 -15   9   8      899.00      930.20     50.27 o 
 -14   9   8       93.14       98.17     39.15 o 
 -13   9   8     3193.16     3301.55    104.75 o 
 -12   9   8       28.91       25.74     16.47 o 
 -11   9   8     1247.73     1263.50     63.31 o 
 -10   9   8      627.19      478.82     27.78 o 
  -9   9   8     1169.05     1190.37     25.58 o 
  -8   9   8        9.86       -0.61      4.89 o 
  -7   9   8      122.89      111.12      6.06 o 
  -6   9   8     3109.38     3356.40     61.77 o 
  -5   9   8     3336.94     3508.58     53.79 o 
  -4   9   8     1753.44     1842.13     43.18 o 
  -3   9   8    16554.28    14994.71    409.47 o 
  -2   9   8       91.04       75.89      9.50 o 
  -1   9   8      737.09      707.32     15.49 o 
   0   9   8      428.27      591.05     11.14 o 
   1   9   8     4086.34     4169.12    105.08 o 
   2   9   8     2726.76     2978.83     86.16 o 
   3   9   8      991.23      938.98     65.92 o 
   4   9   8      763.35      741.09     19.45 o 
   5   9   8    12759.58    11927.88    192.08 o 
   6   9   8      412.63      323.33     23.83 o 
   7   9   8     8517.32     8909.45    271.36 o 
   8   9   8     1081.31     1052.78     24.79 o 
   9   9   8     3059.14     2725.39     59.97 o 
  10   9   8       96.51       81.69     43.56 o 
  11   9   8      711.37      690.67     27.53 o 
  12   9   8      170.43      159.74     36.30 o 
  13   9   8     2742.07     2823.24     70.09 o 
  14   9   8       60.91       24.89     37.08 o 
 -15  10   8      905.85      914.24     71.21 o 
 -14  10   8      570.24      547.49     45.52 o 
 -13  10   8      114.88       64.32     32.47 o 
 -12  10   8      484.37      461.55     34.89 o 
 -11  10   8      995.07      999.00     65.89 o 
 -10  10   8     1172.30     1151.32     42.84 o 
  -9  10   8      128.74      133.89     15.69 o 
  -8  10   8       11.68       14.74      6.96 o 
  -7  10   8      847.98      845.58     17.72 o 
  -6  10   8     1427.48     1363.14     33.59 o 
  -5  10   8     6892.46     7035.32     96.33 o 
  -4  10   8     1327.31     1461.95     32.23 o 
  -3  10   8     2635.24     2653.01    136.47 o 
  -2  10   8     5908.03     5498.00     37.04 o 
  -1  10   8     5112.23     4994.07    137.68 o 
   0  10   8     1558.13     1441.37     50.94 o 
   1  10   8      824.27      923.75     46.93 o 
   2  10   8     2464.82     2692.75     80.57 o 
   3  10   8     6421.07     6446.41    364.28 o 
   4  10   8     1900.70     1974.66     47.44 o 
   5  10   8      353.93      347.79      7.50 o 
   6  10   8      989.03      969.92     23.07 o 
   7  10   8     1416.19     1455.58     93.98 o 
   8  10   8     3616.91     3773.99    122.50 o 
   9  10   8     3745.50     3863.40     79.08 o 
  10  10   8       71.99       55.69     29.76 o 
  11  10   8     1014.75      990.21     31.52 o 
  12  10   8     1659.08     1798.26     44.14 o 
  13  10   8      854.46      891.78     30.99 o 
 -14  11   8     1628.54     1603.17     58.41 o 
 -13  11   8      860.49      912.72     56.52 o 
 -12  11   8     2534.86     2702.98     97.80 o 
 -11  11   8     1090.01     1055.03     41.23 o 
 -10  11   8      184.00      174.98     22.61 o 
  -9  11   8       80.89       57.24     14.82 o 
  -8  11   8     1386.95     1416.70     29.29 o 
  -7  11   8       22.56       28.27      8.12 o 
  -6  11   8      394.78      418.09     17.84 o 
  -5  11   8       55.76       69.79     21.23 o 
  -4  11   8     8681.17     8796.85    275.82 o 
  -3  11   8     4337.72     4415.72     85.86 o 
  -2  11   8     2338.85     2449.22     35.47 o 
  -1  11   8      207.49      176.78     18.02 o 
   0  11   8     2297.71     2086.41     58.70 o 
   1  11   8       53.00      123.79     18.45 o 
   2  11   8     2261.80     2464.71     85.66 o 
   3  11   8      151.62      130.55     20.23 o 
   4  11   8     3777.37     3834.90    237.14 o 
   5  11   8     1597.04     1602.54     23.72 o 
   6  11   8    10944.25    10869.53    258.53 o 
   7  11   8     1855.54     1604.17     45.24 o 
   8  11   8      165.16      124.88     68.93 o 
   9  11   8       22.44       14.49      7.68 o 
  10  11   8     4627.69     4800.40    134.06 o 
  11  11   8      220.91      202.70     52.95 o 
  12  11   8       42.80       21.65     12.12 o 
  13  11   8      915.30      844.37     34.90 o 
 -14  12   8       50.97       58.73     15.98 o 
 -13  12   8      398.06      330.34     27.60 o 
 -12  12   8       14.83       21.47     24.09 o 
 -11  12   8     1576.38     1637.41     44.07 o 
 -10  12   8      221.76      227.02     25.24 o 
  -9  12   8     2966.36     3134.84     91.53 o 
  -8  12   8        0.46        3.61      5.04 o 
  -7  12   8     4367.52     4661.56     74.26 o 
  -6  12   8      360.33      406.87     19.91 o 
  -5  12   8      464.09      511.92     19.10 o 
  -4  12   8      118.23      112.05     20.96 o 
  -3  12   8      265.15      316.52     19.94 o 
  -2  12   8     1800.21     1901.14     41.46 o 
  -1  12   8     9741.61     9684.79    204.61 o 
   0  12   8        4.03       10.44     16.15 o 
   1  12   8      186.31      237.50     19.97 o 
   2  12   8      156.70      217.81     25.02 o 
   3  12   8     6339.48     6274.90    266.78 o 
   4  12   8        2.08        5.03      5.34 o 
   5  12   8        4.02        7.35      4.04 o 
   6  12   8       36.68       17.81     32.14 o 
   7  12   8     6097.65     6619.44    127.32 o 
   8  12   8      257.59      233.16     37.78 o 
   9  12   8     1432.81     1318.59     70.94 o 
  10  12   8        6.63       15.91     13.40 o 
  11  12   8      131.87      105.23     33.95 o 
  12  12   8      228.50      178.24     28.58 o 
  13  12   8      882.09      817.59     32.02 o 
 -14  13   8      474.19      413.95     81.99 o 
 -13  13   8      458.72      436.57     34.93 o 
 -12  13   8     2529.36     2639.49     89.23 o 
 -11  13   8       40.29        9.65     18.80 o 
 -10  13   8      183.72      155.28     19.28 o 
  -9  13   8     1398.22     1507.87     42.60 o 
  -8  13   8     2937.56     3170.58     58.62 o 
  -7  13   8      726.56      705.67     23.17 o 
  -6  13   8       50.90       86.54     25.75 o 
  -5  13   8     1079.03     1125.94     45.33 o 
  -4  13   8     2236.00     2366.24     54.49 o 
  -3  13   8      996.69      990.94     39.67 o 
  -2  13   8     6549.91     6779.75    186.37 o 
  -1  13   8     1394.77     1385.39     74.39 o 
   0  13   8     3748.94     4011.94    132.07 o 
   1  13   8     1137.93     1074.91     52.25 o 
   2  13   8      197.94      159.92     40.19 o 
   3  13   8      497.23      385.25     28.89 o 
   4  13   8     1616.62     1575.08     68.30 o 
   5  13   8      643.35      672.08     36.24 o 
   6  13   8     5084.05     5724.40    132.81 o 
   7  13   8      288.02      290.73     30.18 o 
   8  13   8      426.52      453.63     26.10 o 
   9  13   8     1732.72     1804.72     58.07 o 
  10  13   8     1668.85     1636.60     84.65 o 
  11  13   8       39.56       15.88     19.56 o 
  12  13   8       37.14       14.09     13.09 o 
 -13  14   8      256.95      231.64     29.22 o 
 -12  14   8      304.36      308.20     65.53 o 
 -11  14   8     1500.47     1574.68     76.83 o 
 -10  14   8     1491.39     1535.70     78.52 o 
  -9  14   8      307.69      322.26     55.92 o 
  -8  14   8        9.02       11.62      8.34 o 
  -7  14   8     1386.35     1443.48     53.22 o 
  -6  14   8     3194.95     3432.29     68.93 o 
  -5  14   8      166.75      227.33     22.76 o 
  -4  14   8      613.57      579.06     23.78 o 
  -3  14   8     2342.13     2398.08     84.54 o 
  -2  14   8     2845.43     2992.78    103.15 o 
  -1  14   8     8389.85     8070.49    272.78 o 
   0  14   8     5198.39     5220.47    186.66 o 
   1  14   8      826.61      831.31     34.84 o 
   2  14   8      244.17      228.80     88.66 o 
   3  14   8     1366.29     1511.99     52.47 o 
   4  14   8     1079.80     1093.98     49.20 o 
   5  14   8      125.36       79.56     34.30 o 
   6  14   8     2495.06     2450.67     70.02 o 
   7  14   8     2853.54     2958.82    114.64 o 
   8  14   8     1409.81     1381.81     42.02 o 
   9  14   8      644.52      672.75     40.45 o 
  10  14   8      126.87       87.47     58.63 o 
  11  14   8      136.21      134.29     33.28 o 
  12  14   8     1044.75     1062.40     43.79 o 
 -13  15   8     4643.96     5105.05    219.85 o 
 -12  15   8      480.79      417.45     38.50 o 
 -11  15   8        6.21       -0.46     25.97 o 
 -10  15   8      523.80      451.76     46.56 o 
  -9  15   8     1251.68     1292.66     39.00 o 
  -8  15   8      583.53      541.92     19.00 o 
  -7  15   8     3249.27     3514.06     67.09 o 
  -6  15   8     5617.70     5897.81    119.48 o 
  -5  15   8     3056.96     3032.14     66.78 o 
  -4  15   8    12871.88    13775.31    304.13 o 
  -3  15   8     4855.77     5159.83    189.23 o 
  -2  15   8     2689.02     2729.61     94.73 o 
  -1  15   8       43.71       45.91     41.90 o 
   0  15   8      162.83      116.39     60.25 o 
   1  15   8     2378.64     2517.67     81.58 o 
   2  15   8      100.11       45.25     29.81 o 
   3  15   8     1435.60     1424.53     43.75 o 
   4  15   8      764.70      785.32     39.98 o 
   5  15   8    10621.43    11002.70    197.24 o 
   6  15   8     4229.17     4313.99    138.29 o 
   7  15   8       56.91       62.93     27.94 o 
   8  15   8      297.29      247.53     30.54 o 
   9  15   8     2030.14     1917.43     83.69 o 
  10  15   8       14.73       18.36     14.85 o 
  11  15   8      300.62      297.88     29.15 o 
 -12  16   8     2033.13     2151.61    106.30 o 
 -11  16   8      457.97      425.65     76.91 o 
 -10  16   8     1501.20     1612.10     76.90 o 
  -9  16   8      149.60      127.47     64.75 o 
  -8  16   8      107.57      103.89     23.19 o 
  -7  16   8       11.03        8.56      6.23 o 
  -6  16   8     4340.87     4652.47    110.51 o 
  -5  16   8        0.01       -1.35     10.43 o 
  -4  16   8       87.40      100.16     62.33 o 
  -3  16   8     1737.99     1859.74     61.92 o 
  -2  16   8    10137.71    10940.28    298.99 o 
  -1  16   8       79.82       69.04     26.23 o 
   0  16   8     1535.49     1544.40     90.28 o 
   1  16   8      666.42      673.55     34.90 o 
   2  16   8      967.72      869.24     41.71 o 
   3  16   8     3270.42     2757.01    151.72 o 
   4  16   8     6021.32     6135.01    223.43 o 
   5  16   8       40.10       38.02     31.73 o 
   6  16   8     2181.20     2140.07     57.04 o 
   7  16   8       21.23       32.42     22.69 o 
   8  16   8     1093.09     1017.60     44.21 o 
   9  16   8        1.10        8.09     10.77 o 
  10  16   8      287.80      307.70     32.40 o 
  11  16   8       97.05       43.64     37.56 o 
 -12  17   8      224.53      195.77     46.37 o 
 -11  17   8      336.59      343.51     38.58 o 
 -10  17   8       16.47       -6.00     32.29 o 
  -9  17   8     1438.71     1368.61     79.70 o 
  -8  17   8      884.96     1000.53     34.96 o 
  -7  17   8     1006.29     1010.55     28.29 o 
  -6  17   8     2638.82     2594.28     68.69 o 
  -5  17   8     1286.17     1252.21     28.80 o 
  -4  17   8       57.06       45.75     19.12 o 
  -3  17   8      763.15      853.46     38.46 o 
  -2  17   8       92.29       84.06     43.63 o 
  -1  17   8      496.97      431.77     28.46 o 
   0  17   8      377.53      359.65     28.37 o 
   1  17   8     1566.55     1641.37     86.52 o 
   2  17   8     1139.44     1260.99     75.11 o 
   3  17   8      140.53      106.91     40.76 o 
   4  17   8      113.02      120.22     69.39 o 
   5  17   8     3243.37     3283.69     97.97 o 
   6  17   8        0.48       -1.51     27.45 o 
   7  17   8      520.79      536.85     35.27 o 
   8  17   8       63.50       53.74     21.36 o 
   9  17   8      539.32      494.20     57.64 o 
  10  17   8      220.84      293.61     73.09 o 
 -11  18   8      584.75      561.87     56.33 o 
 -10  18   8     1491.97     1616.79     57.07 o 
  -9  18   8       38.75       52.90     29.43 o 
  -8  18   8       14.68       -9.09     34.51 o 
  -7  18   8     2987.62     3142.50     85.00 o 
  -6  18   8      962.98      936.70     36.85 o 
  -5  18   8      289.46      282.52     32.78 o 
  -4  18   8      309.92      274.94     38.84 o 
  -3  18   8      176.10      209.53     35.38 o 
  -2  18   8     1511.67     1512.73     61.74 o 
  -1  18   8     4434.80     4728.03    176.36 o 
   0  18   8     1814.48     1870.91     60.84 o 
   1  18   8      604.09      589.44     32.55 o 
   2  18   8     1661.32     1617.84     63.48 o 
   3  18   8     2192.40     2207.56     60.57 o 
   4  18   8      527.70      454.17     64.21 o 
   5  18   8     1685.44     1666.99     54.60 o 
   6  18   8        1.63      -24.88     27.01 o 
   7  18   8      337.39      302.82     31.06 o 
   8  18   8     1763.63     1604.95     60.67 o 
   9  18   8       31.86        1.28     18.64 o 
 -10  19   8        3.66       -4.94     20.21 o 
  -9  19   8      240.74      190.83     51.60 o 
  -8  19   8     2722.28     3055.82     86.00 o 
  -7  19   8        0.11        3.28      8.47 o 
  -6  19   8       54.36       46.35     27.91 o 
  -5  19   8      395.49      345.79     57.07 o 
  -4  19   8     3651.25     3615.09    134.76 o 
  -3  19   8      217.66      210.44     53.18 o 
  -2  19   8      353.73      379.50     31.48 o 
  -1  19   8        1.36      -10.28     21.10 o 
   0  19   8     2734.93     2972.49     96.94 o 
   1  19   8       18.68       12.97     17.02 o 
   2  19   8     1434.86     1587.69     53.04 o 
   3  19   8      832.17      829.33     42.97 o 
   4  19   8      138.10      141.65     68.23 o 
   5  19   8      545.57      529.72     38.13 o 
   6  19   8     2945.27     2955.21     91.15 o 
   7  19   8       84.24       61.16     41.56 o 
   8  19   8      163.97      123.62     79.85 o 
   9  19   8      133.94       96.46     54.70 o 
  -9  20   8      380.85      320.74     50.04 o 
  -8  20   8      660.75      571.15     34.46 o 
  -7  20   8     2447.49     2486.89    100.57 o 
  -6  20   8      215.63      183.31     29.79 o 
  -5  20   8     3480.27     3736.24     95.89 o 
  -4  20   8      147.80      148.27     23.67 o 
  -3  20   8     1149.97     1216.07     53.84 o 
  -2  20   8      612.03      640.38     47.77 o 
  -1  20   8     3332.17     3594.12    117.10 o 
   0  20   8      174.95      119.69     71.10 o 
   1  20   8      311.69      257.79     40.76 o 
   2  20   8      204.97      155.12    101.05 o 
   3  20   8     2859.41     3027.97     79.66 o 
   4  20   8        0.15        8.59     16.36 o 
   5  20   8      263.93      243.27     24.51 o 
   6  20   8      306.87      325.51     68.26 o 
   7  20   8     1030.09      947.21     80.05 o 
   8  20   8       95.93       54.98     39.57 o 
  -8  21   8     2375.99     2551.65    111.28 o 
  -7  21   8     1050.15     1027.73     45.69 o 
  -6  21   8      538.14      469.90     34.05 o 
  -5  21   8        1.15       -8.66     11.75 o 
  -4  21   8     3261.70     3347.36     91.69 o 
  -3  21   8      196.67      173.80     47.01 o 
  -2  21   8      357.03      329.40     56.79 o 
  -1  21   8     1137.52     1232.74     43.71 o 
   0  21   8     1051.14     1016.14     39.68 o 
   1  21   8      629.26      605.90     45.30 o 
   2  21   8      417.15      459.96     35.13 o 
   3  21   8      265.00      229.03     69.69 o 
   4  21   8      949.53      872.33     96.12 o 
   5  21   8       22.93        5.85     18.13 o 
   6  21   8      638.68      601.13     65.91 o 
   7  21   8        0.34        6.13     20.69 o 
  -7  22   8      639.94      595.93     32.76 o 
  -6  22   8      611.62      659.22     28.34 o 
  -5  22   8      591.18      608.75     30.36 o 
  -3  22   8      187.52      163.47     49.90 o 
  -2  22   8      551.87      496.46     30.53 o 
  -1  22   8      551.23      511.74     57.32 o 
   0  22   8       98.58       91.52     36.98 o 
   1  22   8      529.09      546.90     41.66 o 
   2  22   8     1395.61     1436.73     57.79 o 
   3  22   8     1682.35     1654.66     87.30 o 
   4  22   8      229.40      207.33     69.57 o 
   5  22   8        1.91        9.96     21.02 o 
  -5  23   8      395.72      366.66     22.17 o 
  -4  23   8      560.17      571.14     39.24 o 
  -3  23   8     1336.09     1367.95     58.31 o 
  -2  23   8      106.51       82.59     37.07 o 
  -1  23   8       72.60       95.78     52.48 o 
   0  23   8       46.56       26.06     23.82 o 
   1  23   8      930.21      882.96     90.77 o 
   2  23   8      223.77      224.55     44.68 o 
   3  23   8      178.11      202.12    102.02 o 
   4  23   8      678.82      736.08     72.91 o 
  -2  24   8     2117.66     2316.47    134.58 o 
  -1  24   8        1.79       15.59     19.53 o 
   0  24   8      117.90       88.04     42.11 o 
   1  24   8        1.27       -9.52     20.66 o 
 -16   0   9      285.82      284.44     56.00 o 
 -14   0   9     1401.58     1449.08     55.74 o 
 -12   0   9     5131.02     5227.31    198.68 o 
 -10   0   9       67.33       55.54     16.28 o 
  -8   0   9     6659.17     6683.01    156.33 o 
  -6   0   9     4517.64     4864.67    118.50 o 
  -2   0   9     4711.30     4312.99     57.74 o 
   2   0   9      445.49      268.88    127.28 o 
   4   0   9       54.63       10.01     39.65 o 
   6   0   9    17848.06    16891.92    247.27 o 
   8   0   9     1806.22     1739.03     38.67 o 
  10   0   9     2259.80     2568.01     50.94 o 
  12   0   9       47.30       18.13     15.36 o 
  14   0   9      592.31      573.23     28.62 o 
 -16   1   9        1.85        2.86      8.40 o 
 -15   1   9     2267.30     2246.22     64.85 o 
 -14   1   9      196.71      204.99     22.02 o 
 -13   1   9     2273.21     2385.10     42.52 o 
 -12   1   9       65.80       72.24     26.02 o 
 -11   1   9     3903.61     4203.11     70.16 o 
 -10   1   9     1306.52     1243.78     21.15 o 
  -9   1   9     3566.22     3757.97     63.19 o 
  -8   1   9      742.24      704.85     15.40 o 
  -7   1   9     1697.91     1739.96     39.70 o 
  -6   1   9     1182.02     1027.84     27.22 o 
  -4   1   9       67.01       65.39      7.60 o 
  -3   1   9      553.42      455.03     11.22 o 
  -2   1   9     7260.13     7044.42     67.12 o 
  -1   1   9    14839.22    13260.34     93.58 o 
   0   1   9      188.60      216.05     10.59 o 
   1   1   9       23.13       31.59     28.67 o 
   2   1   9     2983.99     3083.12     36.97 o 
   3   1   9     2238.54     2257.94     43.65 o 
   4   1   9      647.90      661.48     11.86 o 
   5   1   9      572.29      432.72     24.36 o 
   6   1   9       35.62       34.97      8.26 o 
   7   1   9     6686.12     6473.16    110.55 o 
   8   1   9      317.87      322.48      9.73 o 
   9   1   9    11571.53    11695.10    126.96 o 
  10   1   9     1943.88     1853.31     26.37 o 
  11   1   9      344.73      306.12     10.14 o 
  12   1   9     1283.84     1308.22     30.62 o 
  13   1   9     1282.46     1199.53     34.27 o 
  14   1   9       61.03       40.87     17.71 o 
  15   1   9       12.10        4.28     12.36 o 
 -16   2   9      154.14      129.09     47.43 o 
 -15   2   9      293.41      278.53     43.64 o 
 -14   2   9      436.78      438.30     29.15 o 
 -13   2   9     3006.26     3112.60     69.75 o 
 -12   2   9      807.01      814.31     33.53 o 
 -11   2   9     1846.22     1909.91     31.66 o 
 -10   2   9      999.63      972.55     17.40 o 
  -9   2   9      527.90      483.79     10.17 o 
  -8   2   9      135.39      146.42      7.72 o 
  -7   2   9     3207.35     3470.72     48.67 o 
  -5   2   9      632.53      495.24     13.53 o 
  -4   2   9    15157.76    14101.23     78.68 o 
  -3   2   9    14034.93    13370.22     73.06 o 
  -2   2   9     4639.28     3952.97     50.37 o 
  -1   2   9        1.81        7.79      4.87 o 
   0   2   9      536.13      486.47     13.56 o 
   1   2   9     4637.17     4585.25     58.23 o 
   2   2   9       79.61       65.41     11.84 o 
   3   2   9      707.55      757.38     20.84 o 
   4   2   9    15282.10    15711.12    277.42 o 
   5   2   9     3539.17     3405.53    119.04 o 
   6   2   9     5538.05     5091.84     76.90 o 
   7   2   9       41.27       36.74      9.60 o 
   8   2   9     1990.54     2067.68     31.99 o 
   9   2   9       54.98       57.27     14.31 o 
  10   2   9      703.02      749.78     15.73 o 
  11   2   9     3485.40     3718.13     54.28 o 
  12   2   9       51.12       31.68     11.58 o 
  13   2   9     1208.70     1201.41     33.14 o 
  14   2   9     1049.36      983.41     38.31 o 
  15   2   9     1508.42     1529.56     82.43 o 
 -16   3   9      228.00      212.40     40.81 o 
 -15   3   9      809.01      809.93     31.50 o 
 -14   3   9     3037.62     3250.37     73.09 o 
 -13   3   9      240.47      235.94     33.11 o 
 -12   3   9      508.44      447.34     25.14 o 
 -11   3   9     2620.81     2368.50    275.93 o 
 -10   3   9     2725.09     2791.55     44.56 o 
  -9   3   9       39.77       54.27     10.92 o 
  -8   3   9     3805.01     4129.63     93.28 o 
  -7   3   9      511.71      525.61     15.70 o 
  -6   3   9     1613.79     1500.06     44.80 o 
  -5   3   9      751.06      737.00     20.02 o 
  -4   3   9     1137.35      950.72     22.86 o 
  -3   3   9      298.05      346.46      8.68 o 
  -2   3   9    12493.15    11710.98     85.89 o 
  -1   3   9    10024.37     9677.37     88.42 o 
   0   3   9     1766.32     1400.37     22.23 o 
   1   3   9      660.09      704.67     14.29 o 
   2   3   9      519.53      483.79     22.33 o 
   3   3   9     4580.24     4666.10    106.20 o 
   4   3   9    14939.03    14676.58     99.29 o 
   5   3   9      184.51      220.84      7.93 o 
   6   3   9      149.29      143.59     26.72 o 
   7   3   9      605.54      583.81     16.16 o 
   8   3   9     3553.28     3958.94    111.26 o 
   9   3   9     3562.21     3769.67     45.11 o 
  10   3   9     1396.80     1406.09     23.48 o 
  11   3   9       53.65       51.53     14.49 o 
  12   3   9     2583.76     2813.88     60.16 o 
  13   3   9      129.86      120.78     26.06 o 
  14   3   9      735.66      740.88     30.32 o 
 -16   4   9       49.87       28.40     27.67 o 
 -15   4   9       20.11        9.13     10.96 o 
 -14   4   9      169.76      139.84     47.26 o 
 -13   4   9     9114.77     9745.89    189.51 o 
 -12   4   9       21.86       22.11     15.10 o 
 -11   4   9      963.15      943.76     34.46 o 
 -10   4   9      947.01     1010.60     18.11 o 
  -9   4   9        1.94        5.78      4.67 o 
  -8   4   9      733.16      858.61     17.25 o 
  -7   4   9     3790.29     3747.08     59.22 o 
  -6   4   9       36.57       54.96     15.13 o 
  -5   4   9    15947.73    15600.73    220.62 o 
  -4   4   9      302.89      321.71     13.03 o 
  -3   4   9    21685.14    20621.27    144.26 o 
  -2   4   9       26.23       41.22      6.63 o 
  -1   4   9      222.48      297.72      6.88 o 
   0   4   9       18.72       17.41      3.60 o 
   1   4   9    11726.49    11177.75    102.29 o 
   2   4   9      397.13      447.61     20.85 o 
   3   4   9     1065.33     1338.53     45.75 o 
   4   4   9     2929.43     2859.26    155.99 o 
   5   4   9     8390.44     7661.76     63.02 o 
   6   4   9      332.73      328.71      9.88 o 
   7   4   9     6290.30     6129.12     77.75 o 
   8   4   9      775.84      883.95     14.64 o 
   9   4   9       34.00       27.38      6.39 o 
  10   4   9        2.69        2.16      3.44 o 
  11   4   9     1739.92     1830.90     28.38 o 
  12   4   9      275.87      261.76     17.48 o 
  13   4   9      577.96      591.11     31.35 o 
  14   4   9      571.08      521.45     27.74 o 
 -16   5   9      615.53      646.11     33.04 o 
 -15   5   9        1.51        3.09     12.77 o 
 -14   5   9     4956.15     5359.88    114.20 o 
 -13   5   9      438.78      426.16     25.20 o 
 -12   5   9      738.01      711.55     24.61 o 
 -11   5   9     4575.77     4746.60     93.20 o 
 -10   5   9     4375.08     4716.51     67.59 o 
  -9   5   9     1122.02     1208.33     17.64 o 
  -8   5   9       47.11       53.15     14.28 o 
  -7   5   9     1338.73     1409.48     25.24 o 
  -6   5   9     6557.90     6288.02     78.44 o 
  -5   5   9     2210.29     2054.66     34.63 o 
  -4   5   9    13840.55    14277.81    113.19 o 
  -3   5   9     1128.90     1291.13     22.29 o 
  -2   5   9    11125.47    10782.51     56.40 o 
  -1   5   9      321.67      542.55     13.72 o 
   0   5   9     1289.86     1021.03     31.10 o 
   1   5   9      695.88      773.85     35.04 o 
   2   5   9     1029.90     1269.79     53.52 o 
   3   5   9     4572.78     4289.03     96.09 o 
   4   5   9     9772.88    10207.39    132.77 o 
   5   5   9       69.98       63.53      5.25 o 
   6   5   9      211.90      159.58     33.69 o 
   7   5   9      857.13      927.07     16.51 o 
   8   5   9     5390.96     5531.26    119.28 o 
   9   5   9      162.45      172.91      9.41 o 
  10   5   9       90.51       86.71      8.84 o 
  11   5   9       59.44       41.60      7.23 o 
  12   5   9      967.45      945.24     27.09 o 
  13   5   9      296.26      292.34     23.74 o 
  14   5   9      348.69      279.60     30.35 o 
 -16   6   9      174.82      170.91     23.54 o 
 -15   6   9       42.88       22.50     14.17 o 
 -14   6   9      960.96      977.84     33.25 o 
 -13   6   9      655.32      613.24     24.40 o 
 -12   6   9     3227.38     3333.74    105.24 o 
 -11   6   9     2837.43     3148.13     75.16 o 
 -10   6   9       53.19       52.61     23.75 o 
  -9   6   9     1392.67     1464.77     26.03 o 
  -8   6   9     8830.65     8828.41    144.40 o 
  -7   6   9     1770.01     1819.17     35.08 o 
  -6   6   9       37.43       64.84     17.48 o 
  -5   6   9     2122.55     2158.90     34.58 o 
  -4   6   9    10448.84     9567.66    170.66 o 
  -3   6   9     8457.26     7855.65     47.93 o 
  -2   6   9     7822.65     7406.38     79.58 o 
  -1   6   9     1350.53     1450.43     34.62 o 
   0   6   9        6.13       -4.38      7.29 o 
   1   6   9     9322.10     9219.20     93.37 o 
   2   6   9     1631.33     1593.78     39.21 o 
   3   6   9     1159.49     1372.19     38.44 o 
   4   6   9     2374.71     2790.75     78.08 o 
   5   6   9    13387.27    13253.94    205.17 o 
   6   6   9      106.94       60.93      8.16 o 
   7   6   9     2071.96     2051.84     34.19 o 
   8   6   9       13.40       11.56      9.09 o 
   9   6   9      123.29      130.05      7.04 o 
  10   6   9     3672.11     3825.34     57.43 o 
  11   6   9      470.60      523.30     15.94 o 
  12   6   9       15.73       13.43     15.90 o 
  13   6   9      422.07      394.05     26.10 o 
  14   6   9      601.57      560.31     43.62 o 
 -15   7   9      242.35      244.70     31.62 o 
 -14   7   9       10.25        3.01     13.48 o 
 -13   7   9     2740.77     2754.53     57.60 o 
 -12   7   9        0.24        4.16      8.41 o 
 -11   7   9     2112.99     2185.54     50.32 o 
 -10   7   9     1966.84     2108.18     83.72 o 
  -9   7   9     6923.77     7230.12    156.21 o 
  -8   7   9        5.07        4.93      5.20 o 
  -7   7   9      471.99      373.15     26.38 o 
  -6   7   9      702.95      711.57     14.19 o 
  -5   7   9     1743.90     1599.04     29.19 o 
  -4   7   9      283.87      249.92      7.85 o 
  -3   7   9      204.96      225.03     12.95 o 
  -2   7   9     3475.56     3659.13    130.39 o 
  -1   7   9    15149.71    14760.66    110.75 o 
   0   7   9     1103.39     1141.43     37.77 o 
   1   7   9    14019.22    15152.87    138.97 o 
   2   7   9        3.43       10.04     15.83 o 
   3   7   9    19360.87    18260.08    234.06 o 
   4   7   9     3968.75     4515.10    132.84 o 
   5   7   9      923.98      822.65     36.25 o 
   6   7   9       57.57      106.28     43.64 o 
   7   7   9    11530.59    11611.14    245.84 o 
   8   7   9     2298.76     2351.98     33.44 o 
   9   7   9     2634.10     2722.46     38.17 o 
  10   7   9     1060.21     1061.97     18.26 o 
  11   7   9      590.26      500.16     27.58 o 
  12   7   9      760.14      760.70     24.44 o 
  13   7   9     1151.90     1180.41     39.85 o 
  14   7   9       36.43       26.80     31.37 o 
 -15   8   9      121.28       98.93     63.14 o 
 -14   8   9     1514.00     1664.07     59.59 o 
 -13   8   9      592.47      510.89     36.72 o 
 -12   8   9     3659.10     3919.33    119.71 o 
 -11   8   9        6.30        5.79     11.64 o 
 -10   8   9       32.23       22.25     19.98 o 
  -9   8   9      906.51      864.40     20.40 o 
  -8   8   9     7147.01     7880.93    281.77 o 
  -7   8   9      705.44      723.72     20.58 o 
  -6   8   9     1242.94     1330.35     26.93 o 
  -5   8   9        5.57        4.40      4.58 o 
  -4   8   9    15564.72    14670.20    141.58 o 
  -3   8   9      855.32      951.83     74.63 o 
  -2   8   9     6443.55     5758.47     93.12 o 
  -1   8   9     1103.11     1384.91     44.76 o 
   0   8   9     1719.77     1663.62     37.64 o 
   1   8   9        2.28        5.82      3.70 o 
   2   8   9     6907.08     6804.75    119.76 o 
   3   8   9     1371.13     1453.27     50.19 o 
   4   8   9     5069.95     5560.99    121.47 o 
   5   8   9       46.07       50.92     26.98 o 
   6   8   9      395.03      379.11     23.26 o 
   7   8   9     1659.22     1567.95     82.86 o 
   8   8   9       43.61       35.18     14.66 o 
   9   8   9     1023.70      953.81     22.46 o 
  10   8   9     1652.74     1603.31     70.64 o 
  11   8   9       25.77       24.39     12.26 o 
  12   8   9      202.55      196.86     23.47 o 
  13   8   9        0.28       -7.76     10.18 o 
  14   8   9     1886.75     1898.44    106.53 o 
 -15   9   9     1537.18     1648.44     80.14 o 
 -14   9   9        8.95       30.60     25.30 o 
 -13   9   9      364.20      363.32     44.50 o 
 -12   9   9      172.40      169.38     67.92 o 
 -11   9   9     3334.53     3506.58    118.83 o 
 -10   9   9      475.89      476.12     47.10 o 
  -9   9   9     4172.21     4657.05     76.23 o 
  -8   9   9      439.14      426.29     13.91 o 
  -7   9   9       74.51       76.65     10.74 o 
  -6   9   9     3426.02     3572.84     67.07 o 
  -5   9   9     2888.70     2966.71     58.03 o 
  -4   9   9       62.39       69.60     25.10 o 
  -3   9   9       83.74      158.02     17.86 o 
  -2   9   9     3077.78     2767.27     54.60 o 
  -1   9   9    15324.82    14851.43    135.75 o 
   0   9   9       68.37       43.68      7.37 o 
   1   9   9     4639.73     4777.25    106.55 o 
   2   9   9        1.13        4.22      3.12 o 
   3   9   9     4791.12     4870.18     69.08 o 
   4   9   9     1851.41     2080.84     75.22 o 
   5   9   9     1591.87     1576.81     67.05 o 
   6   9   9      349.91      406.44     76.16 o 
   7   9   9     4198.53     4553.54     65.14 o 
   8   9   9     1701.69     1641.69     37.26 o 
   9   9   9     3548.54     3690.03     79.53 o 
  10   9   9      118.03      107.32     48.33 o 
  11   9   9      711.83      616.95     31.08 o 
  12   9   9      354.07      340.40     19.73 o 
  13   9   9      735.34      700.23     23.22 o 
 -15  10   9       14.49       12.48     19.93 o 
 -14  10   9     2081.88     2065.04    117.77 o 
 -13  10   9      894.49      872.97     73.71 o 
 -12  10   9     3115.29     3146.02    104.53 o 
 -11  10   9      962.46     1015.83     33.63 o 
 -10  10   9     1987.91     2003.60    100.55 o 
  -9  10   9      125.94      139.89     10.88 o 
  -8  10   9      398.59      423.02     13.29 o 
  -7  10   9     3631.60     3600.51     67.74 o 
  -6  10   9      247.72      233.60     15.84 o 
  -5  10   9     2259.34     2407.31     64.65 o 
  -4  10   9     3759.30     3848.12     77.73 o 
  -3  10   9     9714.39     8106.86    135.16 o 
  -2  10   9    11132.27    10619.83    207.07 o 
  -1  10   9        8.30        8.69      4.39 o 
   0  10   9      140.19      151.70      7.25 o 
   1  10   9     1246.03     1172.80     24.06 o 
   2  10   9        4.50       15.19      5.50 o 
   3  10   9     1822.43     1997.09     92.61 o 
   4  10   9     1112.84     1116.13     49.74 o 
   5  10   9      620.80      567.30     28.72 o 
   6  10   9     8149.06     8765.82    294.08 o 
   7  10   9     6207.05     6405.84    195.46 o 
   8  10   9      496.66      468.49     92.37 o 
   9  10   9      131.09       92.99     25.27 o 
  10  10   9      128.74      157.60     27.63 o 
  11  10   9     1304.43     1304.60     49.82 o 
  12  10   9       55.96       33.38     18.82 o 
  13  10   9       27.93       31.31     17.85 o 
 -14  11   9      408.76      396.05     33.18 o 
 -13  11   9       95.53       81.29     36.10 o 
 -12  11   9      253.08      275.21     95.85 o 
 -11  11   9      215.99      227.44     23.23 o 
 -10  11   9     3673.92     3986.70    139.97 o 
  -9  11   9      287.50      240.07     10.35 o 
  -8  11   9      447.09      402.10     20.32 o 
  -7  11   9      117.59      105.62     30.95 o 
  -6  11   9     2799.30     3001.75     68.72 o 
  -5  11   9       18.39        5.48      5.47 o 
  -4  11   9     1796.54     1748.76     57.00 o 
  -3  11   9       76.80       88.63     12.80 o 
  -2  11   9     2747.85     2919.96     67.69 o 
  -1  11   9      297.32      242.51     15.89 o 
   0  11   9     4192.57     4185.12    143.08 o 
   1  11   9     1389.74     1359.41     41.78 o 
   2  11   9     4082.09     4165.58    146.69 o 
   3  11   9      447.96      394.25     16.32 o 
   4  11   9     1685.92     1737.45     24.56 o 
   5  11   9      199.97      254.15     51.81 o 
   6  11   9        5.19       -7.88     26.28 o 
   7  11   9      736.46      713.43     33.92 o 
   8  11   9    14159.37    14522.51    118.36 o 
   9  11   9      158.79      139.69     10.92 o 
  10  11   9      272.15      258.79     55.12 o 
  11  11   9       53.52       44.89     28.51 o 
  12  11   9     3322.81     3498.64     78.81 o 
  13  11   9      119.64       95.46     30.38 o 
 -14  12   9      292.27      237.48     43.65 o 
 -13  12   9     2493.57     2560.26    105.50 o 
 -12  12   9      360.53      312.18     50.98 o 
 -11  12   9     1794.45     1908.97     66.48 o 
 -10  12   9      293.36      296.76     48.50 o 
  -9  12   9      996.59     1065.13     22.55 o 
  -8  12   9      531.42      574.08     22.43 o 
  -7  12   9     2634.76     2855.70     63.46 o 
  -6  12   9     1713.85     1658.47     42.20 o 
  -5  12   9     2063.80     1948.75     49.63 o 
  -4  12   9      250.86      204.69     17.46 o 
  -3  12   9     7794.28     7743.80    302.67 o 
  -2  12   9      121.18      129.75     26.43 o 
  -1  12   9       49.62       43.07     16.29 o 
   0  12   9      211.73      210.76     17.08 o 
   1  12   9     3154.46     3433.03    127.68 o 
   2  12   9        0.57       -3.47     19.31 o 
   3  12   9       47.11       68.25      8.55 o 
   4  12   9      736.88      658.64     26.12 o 
   5  12   9     5105.87     5356.22    134.55 o 
   6  12   9      896.00      880.43     37.87 o 
   7  12   9     4242.23     4362.01    141.32 o 
   8  12   9      167.37      116.20     61.47 o 
   9  12   9     1194.63     1133.01     54.03 o 
  10  12   9      104.06       61.81     32.45 o 
  11  12   9     2249.47     2389.68     89.88 o 
  12  12   9      301.50      245.10     37.32 o 
 -14  13   9     1971.59     2032.78    113.64 o 
 -13  13   9       41.69       48.17     20.96 o 
 -12  13   9      342.79      346.21     38.39 o 
 -11  13   9       32.53       33.27     18.98 o 
 -10  13   9     2723.66     2780.89    134.45 o 
  -9  13   9      380.35      403.02     26.85 o 
  -8  13   9      426.16      316.28     16.67 o 
  -7  13   9        5.51       21.85      7.61 o 
  -6  13   9     4666.42     4703.89     92.69 o 
  -5  13   9      576.94      576.60     15.65 o 
  -4  13   9     5422.44     5627.56    120.74 o 
  -3  13   9      746.89      665.92     21.49 o 
  -2  13   9     3283.63     3365.41     77.03 o 
  -1  13   9     1201.57     1147.83     40.39 o 
   0  13   9     1904.45     2043.54     89.91 o 
   1  13   9      336.67      370.37     25.47 o 
   2  13   9      829.32      829.09     49.26 o 
   3  13   9     1002.00      960.55     67.93 o 
   4  13   9     3234.58     3371.39    144.90 o 
   5  13   9      184.20      189.89     35.99 o 
   6  13   9      489.78      422.14     36.42 o 
   7  13   9      491.14      509.63     33.68 o 
   8  13   9     4609.81     4748.61    165.23 o 
   9  13   9      195.66      108.26     48.23 o 
  10  13   9      238.58      258.75     48.84 o 
  11  13   9      951.24      877.59     76.33 o 
  12  13   9     1745.90     1690.87     76.32 o 
 -13  14   9      759.88      725.63     36.27 o 
 -12  14   9      293.79      254.95     42.40 o 
 -11  14   9     1379.83     1362.66     71.90 o 
 -10  14   9       78.11       56.44     21.23 o 
  -9  14   9      157.46      156.35     65.12 o 
  -8  14   9     2027.89     2237.04     48.95 o 
  -7  14   9      483.69      408.14     20.26 o 
  -6  14   9        6.67       -3.89     13.28 o 
  -5  14   9     4233.44     4490.19     80.22 o 
  -4  14   9     4069.25     3993.33     79.15 o 
  -3  14   9    14419.67    14393.04    522.45 o 
  -2  14   9      221.30      245.85     39.04 o 
  -1  14   9      112.50      106.90     45.41 o 
   0  14   9    10085.06    10386.03    309.54 o 
   1  14   9      387.74      364.58     28.53 o 
   2  14   9      493.49      502.47     70.51 o 
   3  14   9      125.36      127.96     67.58 o 
   4  14   9        3.62       -0.10     17.05 o 
   5  14   9     4178.42     4291.40    131.47 o 
   6  14   9     3404.49     3557.79    120.21 o 
   7  14   9     2568.14     2482.52     55.85 o 
   8  14   9       66.70       40.23     18.17 o 
   9  14   9       42.81       34.05     24.86 o 
  10  14   9     1302.57     1386.03     50.35 o 
  11  14   9       82.53       47.69     29.23 o 
  12  14   9       52.83       28.14     22.73 o 
 -13  15   9      738.47      737.56     35.88 o 
 -12  15   9        0.34      -19.38     22.42 o 
 -11  15   9      162.53      158.58     46.17 o 
 -10  15   9      158.52      182.25     77.28 o 
  -9  15   9     1374.58     1439.65     71.84 o 
  -8  15   9      411.10      416.54     19.76 o 
  -7  15   9      423.11      486.89     26.52 o 
  -6  15   9     2934.36     3002.86     55.55 o 
  -5  15   9     1913.08     2196.84     43.92 o 
  -4  15   9     3656.89     3809.75    109.34 o 
  -3  15   9     5667.63     5491.16    114.29 o 
  -2  15   9     4779.24     5028.93    129.07 o 
  -1  15   9    11650.58    11390.32    267.81 o 
   0  15   9      378.04      351.28     60.51 o 
   1  15   9      210.74      211.85     25.28 o 
   2  15   9      556.33      542.88     34.58 o 
   3  15   9     1265.43     1248.29     55.78 o 
   4  15   9      352.15      377.89     36.23 o 
   5  15   9     3004.63     2944.04    102.66 o 
   6  15   9       45.53       37.12     33.94 o 
   7  15   9     1861.54     1889.61     63.92 o 
   8  15   9       87.53       73.45     38.80 o 
   9  15   9      377.47      276.60     34.03 o 
  10  15   9       64.60       56.80     40.38 o 
  11  15   9      166.47      115.96     74.40 o 
 -12  16   9     1859.42     2097.51    123.64 o 
 -11  16   9       73.12       35.22     24.23 o 
 -10  16   9       70.25       46.53     34.00 o 
  -9  16   9      964.18     1042.57     36.86 o 
  -8  16   9     5282.39     5905.03    151.14 o 
  -7  16   9      401.37      413.64     17.62 o 
  -6  16   9      318.44      288.35     18.53 o 
  -5  16   9     2357.12     2376.11     58.74 o 
  -4  16   9     3358.91     3601.03     57.22 o 
  -3  16   9       10.92       -6.28     19.89 o 
  -2  16   9     5906.85     6187.60    214.99 o 
  -1  16   9       13.75      -10.02     24.26 o 
   0  16   9     4166.31     4334.51    122.97 o 
   1  16   9      392.70      361.48     30.65 o 
   2  16   9     5640.71     5739.45    167.55 o 
   3  16   9     1476.66     1250.67     84.11 o 
   4  16   9      334.82      339.68     38.58 o 
   5  16   9       79.89       81.10     29.49 o 
   6  16   9     5839.92     6040.63    207.55 o 
   7  16   9      179.80      158.10     39.31 o 
   8  16   9      559.33      556.88     37.20 o 
   9  16   9     1698.83     1532.64     59.41 o 
  10  16   9     1575.72     1498.83     72.97 o 
 -11  17   9     1245.44     1216.66     57.24 o 
 -10  17   9      783.18      748.79     37.50 o 
  -9  17   9      369.28      352.90     57.07 o 
  -8  17   9      270.89      195.13     90.40 o 
  -7  17   9      103.25       72.70     26.95 o 
  -6  17   9      116.40      109.96     35.12 o 
  -5  17   9      344.69      391.95     16.85 o 
  -4  17   9       12.46       12.42      4.75 o 
  -3  17   9     1765.24     1911.70     50.36 o 
  -2  17   9      791.21      830.27     35.33 o 
  -1  17   9     5619.29     5819.58    160.91 o 
   0  17   9      420.02      417.49     27.82 o 
   1  17   9       13.62      -13.28     24.82 o 
   2  17   9      459.14      395.27     38.63 o 
   3  17   9     3993.23     4129.14    150.50 o 
   4  17   9     1315.77     1234.82     47.23 o 
   5  17   9     1161.39     1103.68     71.52 o 
   6  17   9      184.27      169.20     75.49 o 
   7  17   9      488.05      477.99     51.58 o 
   8  17   9     1160.50     1043.28    107.00 o 
   9  17   9     1522.64     1451.29    111.72 o 
  10  17   9      127.97       60.77     34.21 o 
 -11  18   9       48.14       12.88     18.48 o 
 -10  18   9        0.32        3.23     14.30 o 
  -9  18   9     2787.92     3046.59    107.99 o 
  -8  18   9      825.66      828.89     50.97 o 
  -7  18   9     1237.17     1346.13     25.77 o 
  -6  18   9       89.17       82.07     35.66 o 
  -5  18   9     1396.41     1300.70     30.92 o 
  -4  18   9     1000.67     1016.92     26.89 o 
  -3  18   9      850.92      855.64     32.40 o 
  -2  18   9      489.02      499.64     31.32 o 
  -1  18   9       96.36       76.97     40.85 o 
   0  18   9       14.19      -27.82     21.39 o 
   1  18   9     4977.49     5320.49    146.56 o 
   2  18   9     1127.60     1006.59     45.17 o 
   3  18   9     1674.67     1621.77     64.53 o 
   4  18   9      518.63      553.44     38.45 o 
   5  18   9     1332.12     1319.92     74.32 o 
   6  18   9     1380.95     1445.90     50.46 o 
   7  18   9       46.05       28.82     30.91 o 
   8  18   9      144.49      109.82     76.37 o 
   9  18   9      347.01      321.53     71.83 o 
 -10  19   9      779.27      789.06     39.90 o 
  -9  19   9      124.53       65.92     29.96 o 
  -8  19   9      646.78      658.21     34.03 o 
  -7  19   9       39.84       19.05     14.03 o 
  -6  19   9     4815.98     5297.42     80.39 o 
  -5  19   9      229.93      238.52     23.91 o 
  -4  19   9      689.34      738.25     26.21 o 
  -3  19   9       21.49       -1.17     19.52 o 
  -2  19   9     2332.50     2571.67     95.32 o 
  -1  19   9      895.71      823.00     79.99 o 
   0  19   9     1662.87     1704.39     64.66 o 
   1  19   9      224.56      172.75     25.44 o 
   2  19   9      374.35      321.58     81.07 o 
   3  19   9     1255.30     1104.79     69.81 o 
   4  19   9     1021.88     1043.70     44.97 o 
   5  19   9       34.35       17.27     14.95 o 
   6  19   9        9.55       -2.66     16.21 o 
   7  19   9       92.30       78.83     58.38 o 
   8  19   9     1666.44     1711.09     93.39 o 
  -9  20   9     1057.70      978.62     76.76 o 
  -8  20   9     1347.65     1279.71     92.58 o 
  -7  20   9     3256.27     3616.21    144.80 o 
  -6  20   9      149.22      119.34     48.26 o 
  -5  20   9      768.58      826.23     37.23 o 
  -4  20   9       92.41       62.68     24.87 o 
  -3  20   9     3382.81     3601.82    119.75 o 
  -2  20   9        3.04       11.81     20.04 o 
  -1  20   9        0.13        1.76      8.91 o 
   0  20   9      534.28      495.51     51.91 o 
   1  20   9     1852.54     1765.86     68.95 o 
   2  20   9      467.69      434.43     44.73 o 
   3  20   9      381.34      369.26     39.81 o 
   4  20   9      659.80      706.24     36.90 o 
   5  20   9     1570.85     1546.48     57.36 o 
   6  20   9      371.17      365.90     56.68 o 
   7  20   9      563.82      537.76     40.75 o 
  -8  21   9      537.18      451.19     26.88 o 
  -7  21   9      377.59      259.59     65.14 o 
  -6  21   9     2075.29     2179.33     67.46 o 
  -5  21   9      496.17      518.65     24.25 o 
  -4  21   9      349.16      311.57     16.22 o 
  -3  21   9        1.92       -6.82     19.05 o 
  -2  21   9     3119.12     3205.07     78.65 o 
  -1  21   9      463.78      424.54     40.81 o 
   0  21   9     1187.66     1321.86     46.40 o 
   1  21   9       84.82       78.12     53.17 o 
   2  21   9      799.57      742.32     51.40 o 
   3  21   9      343.56      340.81     41.47 o 
   4  21   9      844.95      883.54     40.78 o 
   5  21   9      178.32      152.92     49.28 o 
   6  21   9      649.67      582.04     75.81 o 
  -6  22   9      720.02      680.09     25.75 o 
  -5  22   9      116.88       74.14     26.41 o 
  -4  22   9      613.21      585.56     25.08 o 
  -3  22   9     1479.42     1457.91     50.49 o 
  -2  22   9       37.68       14.33     19.12 o 
  -1  22   9       38.81       38.58     14.76 o 
   0  22   9      541.01      528.76     32.87 o 
   1  22   9      102.77       66.04     48.67 o 
   2  22   9     2066.03     2000.18    136.91 o 
   3  22   9       14.93      -12.43     28.30 o 
   4  22   9        0.13        3.07     11.13 o 
   5  22   9     1299.45     1254.39     64.74 o 
  -5  23   9      999.47     1087.83     50.54 o 
  -4  23   9       74.68       52.11     30.86 o 
  -3  23   9       48.11        7.63     15.79 o 
  -2  23   9      897.49     1022.79     52.74 o 
  -1  23   9      722.54      699.29     41.87 o 
   0  23   9     1476.70     1464.93     57.04 o 
   1  23   9       16.28       16.10     15.26 o 
   2  23   9        2.55       -4.91     24.83 o 
   3  23   9     1959.50     2022.86    108.90 o 
 -16   0  10        0.75        3.88     13.64 o 
 -14   0  10     2366.59     2275.12    121.56 o 
 -12   0  10      995.22     1030.00     64.53 o 
 -10   0  10    14943.98    15533.64    477.76 o 
  -8   0  10     5842.82     5574.20    130.78 o 
  -6   0  10    29667.06    28834.49    279.91 o 
  -4   0  10    21639.51    22779.33    198.20 o 
  -2   0  10     8481.70     7414.34     82.54 o 
   2   0  10     9244.21     9294.57     84.82 o 
   4   0  10    12605.29    11748.30    125.50 o 
   6   0  10     2392.49     2424.84     64.87 o 
   8   0  10     9557.32    10164.57    389.04 o 
  10   0  10        8.20       -7.91     10.16 o 
  12   0  10      927.54      875.56     27.65 o 
  14   0  10     1071.46     1064.57     36.17 o 
 -16   1  10      213.52      176.06     27.42 o 
 -15   1  10       65.25       65.72     22.06 o 
 -14   1  10      457.92      449.39     30.07 o 
 -13   1  10      710.01      719.34     24.93 o 
 -12   1  10      435.30      402.95     36.52 o 
 -11   1  10     2585.48     2490.95     57.94 o 
 -10   1  10     3492.58     3612.87     59.97 o 
  -9   1  10      101.64      128.11      6.68 o 
  -8   1  10      730.45      731.21     20.67 o 
  -7   1  10     9101.80     8984.65    203.30 o 
  -6   1  10        0.58        1.65      6.77 o 
  -5   1  10     6589.10     6421.68    137.90 o 
  -4   1  10      611.29      668.22     21.66 o 
  -3   1  10     7292.00     6531.28     87.44 o 
  -2   1  10     3226.83     2979.52     28.63 o 
  -1   1  10      427.14      318.04     31.05 o 
   0   1  10      233.44      255.39      8.98 o 
   1   1  10     2084.58     2164.63     39.03 o 
   2   1  10      556.30      467.68     37.34 o 
   3   1  10        2.95        3.92      7.08 o 
   4   1  10      794.06      850.57     14.76 o 
   5   1  10     6733.36     6227.31     61.42 o 
   6   1  10     2369.61     2614.78     46.77 o 
   7   1  10    10939.22    10434.85    183.10 o 
   8   1  10       46.92       33.70      9.02 o 
   9   1  10      210.42      232.14     14.62 o 
  10   1  10      578.75      583.90     11.82 o 
  11   1  10     1110.82     1277.99     18.15 o 
  12   1  10      341.84      310.04     28.80 o 
  13   1  10        1.15       -6.55      9.19 o 
  14   1  10      412.26      368.49     26.54 o 
 -16   2  10       62.71       42.62     19.25 o 
 -15   2  10     1204.14     1112.03     49.72 o 
 -14   2  10     1391.51     1443.59     46.84 o 
 -13   2  10     1037.93     1002.74     37.11 o 
 -12   2  10       13.57       20.41     22.73 o 
 -11   2  10     3146.29     3183.37     55.96 o 
 -10   2  10     7118.08     7268.16    163.43 o 
  -9   2  10     3396.35     3546.58     59.53 o 
  -8   2  10     1838.70     1889.22     44.68 o 
  -7   2  10       17.94       16.31      7.79 o 
  -6   2  10     4755.46     4868.64     86.10 o 
  -5   2  10      302.50      439.17     21.53 o 
  -4   2  10    17224.36    17007.04     91.64 o 
  -3   2  10        2.56       -4.57      6.10 o 
  -2   2  10     9138.92     8674.32    100.71 o 
  -1   2  10    10121.88     8900.52    170.47 o 
   0   2  10     5560.55     4823.26    118.37 o 
   1   2  10     1399.48     1310.23     58.51 o 
   2   2  10        9.76        4.76      8.38 o 
   3   2  10      423.29      321.45     31.84 o 
   4   2  10       82.21      110.10      9.61 o 
   5   2  10     5475.64     5635.00     48.60 o 
   6   2  10        0.18       -5.83      8.13 o 
   7   2  10     4326.90     4600.58    100.24 o 
   8   2  10     4865.17     5010.39     76.91 o 
   9   2  10     4599.22     4873.01     54.32 o 
  10   2  10      555.68      589.39     13.37 o 
  11   2  10       15.94        1.98      5.74 o 
  12   2  10      687.98      655.94     16.27 o 
  13   2  10      666.73      619.60     21.69 o 
  14   2  10     1054.13     1103.07     46.49 o 
 -16   3  10      383.80      334.92     34.58 o 
 -15   3  10        0.06        7.26     12.75 o 
 -14   3  10     1363.61     1453.19     42.25 o 
 -13   3  10       22.83       10.66     16.54 o 
 -11   3  10     4335.75     4564.21     85.29 o 
 -10   3  10     2087.45     2155.38     28.95 o 
  -9   3  10     1916.74     1966.78     27.79 o 
  -8   3  10     3381.18     3546.76    115.00 o 
  -7   3  10       98.13      162.49     24.87 o 
  -6   3  10      348.19      388.32      8.93 o 
  -5   3  10       48.22       47.19     14.33 o 
  -4   3  10    16190.48    15889.16    101.85 o 
  -3   3  10     1506.68     1303.78     25.08 o 
  -2   3  10     5436.36     4604.67     89.82 o 
  -1   3  10     5881.84     5833.32     79.73 o 
   0   3  10     1254.74     1156.82     28.22 o 
   1   3  10        0.68        6.34      3.29 o 
   2   3  10    10407.34     9552.00     91.80 o 
   3   3  10        8.14        6.00      7.90 o 
   4   3  10     2594.77     2538.07     35.30 o 
   5   3  10     1478.18     1551.64     28.22 o 
   6   3  10    12754.48    12480.41    112.89 o 
   7   3  10     1151.45     1202.13     19.14 o 
   8   3  10     7362.43     7372.87    125.32 o 
   9   3  10      668.07      643.30     14.55 o 
  10   3  10     2982.41     3259.10     41.95 o 
  11   3  10      241.50      272.58      8.71 o 
  12   3  10      844.13      762.90     19.88 o 
  13   3  10      674.22      581.51     28.60 o 
  14   3  10      440.75      415.00     22.64 o 
 -16   4  10        0.58      -11.93     12.88 o 
 -15   4  10     2568.57     2708.08     77.05 o 
 -14   4  10       39.14       49.68     20.11 o 
 -13   4  10     2044.23     2044.00     63.62 o 
 -12   4  10       71.72       65.48     24.26 o 
 -11   4  10     3494.34     3803.41    133.27 o 
 -10   4  10      453.56      446.54     13.18 o 
  -9   4  10     8779.31     9077.76    307.37 o 
  -8   4  10      406.58      391.24     13.31 o 
  -7   4  10      384.51      343.34     10.23 o 
  -6   4  10     1510.31     1556.88     31.03 o 
  -5   4  10      104.45       65.67     14.95 o 
  -4   4  10     5281.59     5482.44     90.06 o 
  -3   4  10       26.77       57.23      8.25 o 
  -2   4  10      779.55      859.09     19.60 o 
  -1   4  10    25670.59    24476.09    327.20 o 
   0   4  10       87.22      105.60     14.93 o 
   1   4  10     2015.11     1892.27     61.00 o 
   2   4  10       44.84       64.42     35.48 o 
   3   4  10     6204.95     6146.88    133.47 o 
   4   4  10       44.22       41.93      7.04 o 
   5   4  10        9.93        0.48      4.41 o 
   6   4  10      798.91      891.84     16.59 o 
   7   4  10     4395.88     4534.05     86.78 o 
   8   4  10      186.91      247.96     12.42 o 
   9   4  10     2629.84     2906.84     43.23 o 
  10   4  10       72.11       74.10      9.34 o 
  11   4  10       15.54       11.35      7.03 o 
  12   4  10       35.91       21.23      8.45 o 
  13   4  10     1419.54     1507.32     64.59 o 
  14   4  10       33.25       18.38     25.16 o 
 -16   5  10      730.86      762.15     32.79 o 
 -15   5  10      114.39      101.89     31.13 o 
 -14   5  10      330.19      311.98     28.29 o 
 -13   5  10       23.97       33.59     17.59 o 
 -12   5  10     3214.38     3380.41     64.23 o 
 -11   5  10     1194.68     1107.45     37.09 o 
 -10   5  10     5532.03     6002.28     87.11 o 
  -9   5  10      148.54      147.95     18.08 o 
  -8   5  10     2946.71     2972.60     57.74 o 
  -7   5  10     1474.70     1508.83     29.36 o 
  -6   5  10       98.62       88.94      8.04 o 
  -5   5  10      128.53       99.57     54.81 o 
  -4   5  10     3525.05     3419.97    112.32 o 
  -3   5  10    16058.00    16544.33     99.05 o 
  -2   5  10    16158.33    15438.27    193.74 o 
  -1   5  10      330.25      396.34     22.03 o 
   0   5  10     3662.03     4481.46     71.51 o 
   1   5  10      359.48      311.55     20.62 o 
   2   5  10    17764.70    17491.24    175.60 o 
   3   5  10        3.89       -7.06     15.77 o 
   4   5  10      973.72      874.96     37.93 o 
   5   5  10      422.69      487.67     20.42 o 
   6   5  10    10286.34     9789.51    165.02 o 
   7   5  10     1970.90     1948.53     23.65 o 
   8   5  10     7275.48     7088.47    303.61 o 
   9   5  10       23.52       21.26      7.11 o 
  10   5  10     1983.97     2023.75     31.38 o 
  11   5  10      260.03      241.74     14.90 o 
  12   5  10        5.34       -5.39     11.35 o 
  13   5  10       59.01       51.20     35.11 o 
  14   5  10      849.53      814.88     40.49 o 
 -15   6  10     1899.69     1948.15     64.50 o 
 -14   6  10     1908.60     1950.40     63.19 o 
 -13   6  10       95.82       99.70     33.38 o 
 -12   6  10      596.15      591.69     28.80 o 
 -11   6  10     1736.74     1761.02     69.31 o 
 -10   6  10     4945.34     5031.70     66.18 o 
  -9   6  10      836.34      821.40     16.89 o 
  -8   6  10      184.27      201.33     14.18 o 
  -7   6  10     1555.00     1617.38     43.28 o 
  -6   6  10     2077.46     2038.24     38.43 o 
  -5   6  10    12164.85    11544.73    150.73 o 
  -4   6  10     1810.49     1657.27     29.20 o 
  -3   6  10      911.70      985.04     31.48 o 
  -2   6  10     8893.22     8581.62     87.19 o 
  -1   6  10     9391.57     9199.39    212.41 o 
   0   6  10     6281.61     6107.76     92.60 o 
   1   6  10     2135.75     1871.72     46.10 o 
   2   6  10      117.07      102.67     12.46 o 
   3   6  10     1046.07     1186.53     41.70 o 
   4   6  10     2255.35     2566.02     74.07 o 
   5   6  10      557.87      534.27     24.24 o 
   6   6  10     1533.40     1567.43     41.16 o 
   7   6  10     1996.01     1879.52     29.01 o 
   8   6  10     1311.66     1306.14     23.41 o 
   9   6  10     2073.34     2177.77     32.77 o 
  10   6  10      132.24      136.86     17.91 o 
  11   6  10        7.69       11.93      7.13 o 
  12   6  10     1193.20     1193.50     30.82 o 
  13   6  10      584.09      604.71     27.88 o 
  14   6  10      619.21      603.49     53.89 o 
 -15   7  10      180.50      145.87     34.04 o 
 -14   7  10     1331.55     1328.39     45.57 o 
 -13   7  10     1627.04     1620.31     56.96 o 
 -12   7  10      943.46     1018.71     37.83 o 
 -11   7  10     1318.92     1339.25     68.27 o 
 -10   7  10      228.45      208.38      7.62 o 
  -9   7  10     1401.22     1400.75     28.00 o 
  -8   7  10      677.43      699.24     22.26 o 
  -7   7  10     3169.26     3210.67     73.90 o 
  -6   7  10      397.94      423.24     12.43 o 
  -5   7  10        5.30        8.85      3.87 o 
  -4   7  10     1086.49     1097.31     28.39 o 
  -3   7  10    15042.63    13828.28    367.67 o 
  -2   7  10    14083.33    13853.85    113.32 o 
  -1   7  10    12222.97    12720.02    210.86 o 
   0   7  10     2790.87     2842.42     46.35 o 
   1   7  10    16766.75    15783.24    192.61 o 
   2   7  10      287.86      294.01     18.04 o 
   3   7  10     3602.59     3529.98    100.47 o 
   4   7  10      198.94      169.86     15.46 o 
   5   7  10      233.46      189.58     25.86 o 
   6   7  10     3439.49     3681.11    115.24 o 
   7   7  10     4960.77     5357.73    134.64 o 
   8   7  10      336.45      233.73     65.08 o 
   9   7  10      158.51      147.59      9.01 o 
  10   7  10        9.22        5.29      6.09 o 
  11   7  10     2107.21     2154.38     44.42 o 
  12   7  10       53.69       47.51     20.20 o 
  13   7  10       59.09       32.59     16.75 o 
  14   7  10      295.71      323.35     25.27 o 
 -15   8  10        4.45       -8.28     21.76 o 
 -14   8  10     3078.70     3256.51    106.05 o 
 -13   8  10       19.77       26.89     20.41 o 
 -12   8  10        0.38       15.64     19.24 o 
 -11   8  10       40.83       26.15     11.82 o 
 -10   8  10     6384.64     6946.47    162.11 o 
  -9   8  10     2039.79     1872.86     46.13 o 
  -8   8  10     1073.74      993.74     31.32 o 
  -7   8  10      606.71      620.15     17.37 o 
  -6   8  10     5348.89     5525.19     72.10 o 
  -5   8  10      651.41      577.82     20.04 o 
  -4   8  10     2872.27     3085.55     67.39 o 
  -3   8  10       96.72      105.15      9.46 o 
  -2   8  10    16135.17    16076.27    158.52 o 
  -1   8  10     8837.65     9508.63    134.45 o 
   0   8  10     1862.94     1709.29     38.61 o 
   1   8  10      995.01     1325.58     45.94 o 
   2   8  10      820.43      944.98     72.55 o 
   3   8  10      976.49     1037.18     44.62 o 
   4   8  10     5193.27     5553.42    127.63 o 
   5   8  10      811.04      792.04     42.97 o 
   6   8  10      929.06      888.04     66.29 o 
   7   8  10     2366.78     2395.78     55.32 o 
   8   8  10     8476.63     9037.27    171.54 o 
   9   8  10      267.23      208.17     12.37 o 
  10   8  10      584.72      563.38     53.58 o 
  11   8  10      158.89      166.87     27.65 o 
  12   8  10     1876.56     1853.32     40.36 o 
  13   8  10        5.90        2.23      7.80 o 
 -15   9  10       36.48       26.29     14.69 o 
 -14   9  10       54.06       50.67     27.49 o 
 -13   9  10     2324.92     2431.13    108.76 o 
 -12   9  10      166.21      199.91     25.32 o 
 -11   9  10     2218.11     2361.16     54.17 o 
 -10   9  10       65.15       58.02     31.47 o 
  -9   9  10      911.42      800.80     21.82 o 
  -8   9  10      293.05      302.74     12.34 o 
  -7   9  10      978.07     1030.31     24.12 o 
  -6   9  10      431.31      441.75     15.75 o 
  -5   9  10     3627.98     3736.01     84.85 o 
  -4   9  10     1483.63     1442.98     30.15 o 
  -3   9  10    17276.19    16861.82    372.82 o 
  -2   9  10      234.64      236.66     16.76 o 
  -1   9  10      816.50      874.26     24.15 o 
   0   9  10     4194.77     4345.89     80.75 o 
   1   9  10     2741.51     2829.54     55.91 o 
   2   9  10     2751.14     3066.14     89.75 o 
   3   9  10     4141.69     4353.15    139.11 o 
   4   9  10        0.17      -16.12     18.98 o 
   5   9  10     8733.85     9014.88    208.69 o 
   6   9  10     6324.85     6722.75    230.17 o 
   7   9  10     6826.32     7312.31    176.74 o 
   8   9  10     1792.51     1885.56    106.16 o 
   9   9  10       63.45       30.59     14.65 o 
  10   9  10     3066.30     3174.44     90.68 o 
  11   9  10     2506.88     2643.28     50.34 o 
  12   9  10      143.86       99.24     26.96 o 
  13   9  10       11.02        9.58     12.83 o 
 -15  10  10      531.82      461.97     34.01 o 
 -14  10  10     1127.89     1098.08     73.22 o 
 -13  10  10     1369.38     1422.38     58.76 o 
 -12  10  10        0.10        9.18     14.49 o 
 -11  10  10     1026.51      967.32     34.65 o 
 -10  10  10     2185.25     2366.96     79.70 o 
  -9  10  10     1142.57     1313.05     18.87 o 
  -8  10  10     1401.36     1398.63     34.17 o 
  -7  10  10     1025.24     1036.36     37.19 o 
  -6  10  10     3614.05     3598.49     76.72 o 
  -5  10  10     8388.61     8880.00    109.39 o 
  -4  10  10      338.19      328.85     14.17 o 
  -3  10  10      708.24      677.10     31.43 o 
  -2  10  10     7407.56     7003.36     80.76 o 
  -1  10  10       17.25       51.41     10.68 o 
   0  10  10        4.14       12.52      5.15 o 
   1  10  10     2856.56     2988.69     63.01 o 
   2  10  10       43.40       53.82     29.91 o 
   3  10  10     1717.21     1861.64     42.65 o 
   4  10  10     3075.48     3218.54     89.31 o 
   5  10  10     4668.65     5134.44    157.26 o 
   6  10  10      817.93      697.35     51.46 o 
   7  10  10       50.32       66.77     23.10 o 
   8  10  10     4895.03     5228.43    130.01 o 
   9  10  10      241.67      247.27     18.11 o 
  10  10  10      775.79      660.84     58.09 o 
  11  10  10      237.80      204.68     44.51 o 
  12  10  10      389.92      344.90     18.66 o 
  13  10  10      272.05      249.07     34.36 o 
 -14  11  10      319.45      230.06     69.48 o 
 -13  11  10     1365.35     1290.49     75.06 o 
 -12  11  10     1844.09     1931.54     90.94 o 
 -11  11  10      245.05      274.52     80.29 o 
 -10  11  10      747.43      729.39     35.36 o 
  -9  11  10      136.38      161.51     12.95 o 
  -8  11  10     1013.46     1211.06     22.06 o 
  -7  11  10        0.69        1.35      7.76 o 
  -6  11  10     3728.98     3809.96     90.44 o 
  -5  11  10      243.15      197.16     10.72 o 
  -4  11  10     6077.34     6190.45    107.31 o 
  -3  11  10        1.90        4.36      5.75 o 
  -2  11  10     1740.45     1707.04     46.32 o 
  -1  11  10       76.65       71.31     18.96 o 
   0  11  10      430.67      418.37     18.52 o 
   1  11  10      585.25      632.01     19.67 o 
   2  11  10     5533.16     5587.90    153.78 o 
   3  11  10       22.57       18.24     22.60 o 
   4  11  10      241.26      254.29     49.92 o 
   5  11  10      443.55      479.40     29.73 o 
   6  11  10     6844.17     7498.87    176.15 o 
   7  11  10     2359.16     2416.57     74.13 o 
   8  11  10     2468.57     2328.46    136.72 o 
   9  11  10      158.38      126.02     28.11 o 
  10  11  10     1265.47     1357.22     47.72 o 
  11  11  10       10.58       13.17     18.61 o 
  12  11  10     1077.94      988.36     32.49 o 
 -14  12  10        5.24       11.09     12.84 o 
 -13  12  10     1846.58     1841.76     64.20 o 
 -12  12  10       96.93       73.21     39.42 o 
 -11  12  10     1746.43     1815.01     68.52 o 
 -10  12  10      176.84      170.19     36.46 o 
  -9  12  10     3053.69     3122.60    107.56 o 
  -8  12  10      797.28      710.23     18.26 o 
  -7  12  10      148.68      121.80     23.26 o 
  -6  12  10     1489.00     1390.97     32.76 o 
  -5  12  10     5790.49     6379.99    134.58 o 
  -4  12  10       21.50        7.10      9.57 o 
  -3  12  10      495.94      458.52     19.54 o 
  -2  12  10      555.08      494.55     20.20 o 
  -1  12  10     9292.88     9160.47    110.12 o 
   0  12  10      242.02      240.53     12.99 o 
   1  12  10      429.60      381.38     12.47 o 
   2  12  10        7.69       14.17      6.73 o 
   3  12  10      751.57      766.75     32.25 o 
   4  12  10        8.11       11.68     18.40 o 
   5  12  10      773.10      841.22     40.76 o 
   6  12  10      186.14      105.86     43.63 o 
   7  12  10     2767.32     2720.34     87.17 o 
   8  12  10     1812.90     1705.02     66.66 o 
   9  12  10     4573.24     4690.59    163.45 o 
  10  12  10      171.67      177.39     39.77 o 
  11  12  10       22.52       16.20     16.47 o 
  12  12  10      185.93      149.95     56.92 o 
 -13  13  10      104.40       90.14     69.37 o 
 -12  13  10     1410.79     1378.19     60.90 o 
 -11  13  10      260.50      264.18     25.09 o 
 -10  13  10     1269.13     1222.89     54.78 o 
  -9  13  10       57.88       98.96     55.79 o 
  -8  13  10     4176.95     4489.68     97.11 o 
  -7  13  10     1104.28     1151.69     32.99 o 
  -6  13  10       42.24       23.49     12.04 o 
  -5  13  10        5.22        3.58      8.67 o 
  -4  13  10     1923.03     2066.40     49.63 o 
  -3  13  10      559.75      560.68     24.54 o 
  -2  13  10    12611.14    12357.85    259.51 o 
  -1  13  10      507.47      442.08     19.65 o 
   0  13  10      929.57      946.17     26.04 o 
   1  13  10      199.28      189.93     14.75 o 
   2  13  10     3156.31     3355.47     72.87 o 
   3  13  10     1600.84     1670.32     30.93 o 
   4  13  10      502.16      420.98     40.38 o 
   5  13  10     3733.99     3570.58    106.14 o 
   6  13  10     5257.07     5846.97    143.83 o 
   7  13  10      103.89       74.10     25.33 o 
   8  13  10        0.82        8.40     13.19 o 
   9  13  10      145.59      105.02     70.91 o 
  10  13  10     1128.50     1155.20     59.51 o 
  11  13  10     1454.09     1378.37     59.35 o 
  12  13  10      280.82      217.67     32.51 o 
 -13  14  10       33.69       19.73     19.02 o 
 -12  14  10       43.71       15.56     14.22 o 
 -11  14  10       35.59       67.35     26.24 o 
 -10  14  10     3430.66     3394.94    153.93 o 
  -9  14  10     2147.43     2162.75     75.49 o 
  -8  14  10       74.24       85.57     24.76 o 
  -7  14  10     2329.60     2267.03     66.21 o 
  -6  14  10     2215.41     2055.41     63.57 o 
  -5  14  10     1561.92     1628.87     36.65 o 
  -4  14  10     2608.53     2859.54     56.58 o 
  -3  14  10     1209.42     1267.80     32.29 o 
  -2  14  10      982.77     1088.11     29.02 o 
  -1  14  10     5880.32     5546.83    413.96 o 
   0  14  10      453.87      452.22     20.75 o 
   1  14  10     3111.28     3269.30     82.63 o 
   2  14  10      126.56      131.67     63.19 o 
   3  14  10     1554.53     1652.26     48.34 o 
   4  14  10     3360.22     3514.89    126.47 o 
   5  14  10     1041.07     1043.74     49.50 o 
   6  14  10       30.83       27.57     15.76 o 
   7  14  10      684.84      712.13     39.97 o 
   8  14  10     2922.53     2905.14     90.51 o 
   9  14  10      681.93      620.51     30.55 o 
  10  14  10       88.09       79.02     45.15 o 
  11  14  10       52.89       37.88     35.40 o 
 -12  15  10       53.59       48.36     20.98 o 
 -11  15  10     1705.53     1799.46     74.08 o 
 -10  15  10     1358.63     1356.92     53.92 o 
  -9  15  10      475.98      539.49     26.17 o 
  -8  15  10        5.15        6.86     10.09 o 
  -7  15  10     1888.83     1943.00     36.83 o 
  -6  15  10     1402.75     1344.21     45.29 o 
  -5  15  10      453.71      462.51     27.06 o 
  -4  15  10     1488.58     1350.61     24.81 o 
  -3  15  10      221.51      202.37     22.90 o 
  -2  15  10     3275.34     3703.78     81.72 o 
  -1  15  10     1507.55     1611.68     39.32 o 
   0  15  10       56.15       61.33     25.09 o 
   1  15  10     2275.01     2363.92     68.58 o 
   2  15  10       16.30       13.24     17.33 o 
   3  15  10     3453.40     3634.36     94.36 o 
   4  15  10     1129.37      939.73     52.94 o 
   5  15  10     2188.24     1975.96     92.50 o 
   6  15  10       69.92       85.73     41.91 o 
   7  15  10     4254.00     4285.35    161.01 o 
   8  15  10      767.81      830.83     39.87 o 
   9  15  10      474.66      399.42     47.55 o 
  10  15  10      151.71      103.00     71.38 o 
  11  15  10     1059.22     1091.44     86.68 o 
 -12  16  10       23.69       -5.19     17.86 o 
 -11  16  10       12.21       -8.15     26.18 o 
 -10  16  10     4599.82     5092.15    147.84 o 
  -8  16  10      507.87      462.60     23.35 o 
  -7  16  10      837.74      789.64     24.41 o 
  -6  16  10     2481.37     2527.15     53.71 o 
  -5  16  10     2779.55     2841.22     73.66 o 
  -4  16  10     1129.43     1269.07     44.50 o 
  -3  16  10      201.77      203.58     28.47 o 
  -2  16  10      386.59      412.90     37.08 o 
  -1  16  10      618.40      543.32     24.27 o 
   0  16  10     4035.35     3954.70     97.70 o 
   1  16  10      183.09      157.15     23.86 o 
   2  16  10       16.22       44.50     38.58 o 
   3  16  10      221.78      220.34     38.63 o 
   4  16  10     2783.83     2824.59     59.66 o 
   5  16  10       81.03       60.80     37.24 o 
   6  16  10      114.08       81.33     47.97 o 
   7  16  10       95.61       67.41     39.16 o 
   8  16  10     5161.61     5117.48    133.09 o 
   9  16  10       48.09       42.31     33.25 o 
  10  16  10      276.11      286.93     31.18 o 
 -11  17  10     3373.74     3722.08    173.50 o 
 -10  17  10       71.82       44.75     30.19 o 
  -9  17  10      698.56      704.45     32.15 o 
  -8  17  10     2253.54     2496.83     99.77 o 
  -7  17  10     1185.78     1211.63     25.51 o 
  -6  17  10       54.06       31.20     14.41 o 
  -5  17  10      261.19      247.63     14.62 o 
  -4  17  10      164.57      127.57     13.21 o 
  -3  17  10     6927.51     7255.35    164.96 o 
  -2  17  10     1128.94     1166.10     47.88 o 
  -1  17  10     1787.36     1801.66     54.75 o 
   0  17  10       32.68       23.09     20.70 o 
   1  17  10     2699.99     2531.65    134.13 o 
   2  17  10     4471.48     4368.11    168.43 o 
   3  17  10      563.12      422.85     63.18 o 
   4  17  10      443.17      373.53     39.57 o 
   5  17  10     1562.43     1483.18     48.94 o 
   6  17  10       64.62       22.86     17.57 o 
   7  17  10     1463.06     1409.17     63.79 o 
   8  17  10       52.94       51.74     39.65 o 
   9  17  10       31.92       11.88     20.11 o 
 -10  18  10     2479.56     2628.86    128.71 o 
  -9  18  10     1346.94     1433.97     49.97 o 
  -8  18  10      386.02      332.13     52.76 o 
  -7  18  10       50.49       50.79     15.64 o 
  -6  18  10      420.69      402.02     37.06 o 
  -5  18  10     3182.75     3406.99     81.16 o 
  -4  18  10      371.47      353.22     32.56 o 
  -3  18  10       27.99       16.25     10.69 o 
  -2  18  10      711.14      746.07     25.24 o 
  -1  18  10     4367.62     4835.42    152.43 o 
   0  18  10      717.17      587.63     50.32 o 
   1  18  10      295.97      251.41     51.16 o 
   2  18  10        3.28       13.56     19.07 o 
   3  18  10      488.29      457.60     99.64 o 
   4  18  10     1977.13     1916.48     89.38 o 
   5  18  10      868.61      857.37     45.03 o 
   6  18  10      298.39      237.57     57.86 o 
   7  18  10       12.76       11.98     17.91 o 
   8  18  10      639.43      606.03     40.13 o 
   9  18  10       88.52       52.00     30.09 o 
 -10  19  10       15.63       10.75      8.97 o 
  -9  19  10      268.46      169.71     97.65 o 
  -8  19  10     3275.22     3762.62    144.63 o 
  -7  19  10      494.24      458.40     21.93 o 
  -6  19  10     1212.04     1088.45     38.11 o 
  -5  19  10       13.05        8.69     10.66 o 
  -4  19  10     3904.87     4122.09     86.76 o 
  -3  19  10       87.21       79.03     24.02 o 
  -2  19  10     1757.64     1729.18     44.15 o 
  -1  19  10      881.07      859.74     84.87 o 
   0  19  10     3472.42     3383.99    128.26 o 
   1  19  10        8.01      -17.94     21.26 o 
   2  19  10     3753.67     4339.03    157.41 o 
   3  19  10       47.92        9.16     18.93 o 
   4  19  10        2.01        7.14     20.12 o 
   5  19  10      254.57      243.97     52.11 o 
   6  19  10     1269.56     1139.21     58.05 o 
   8  19  10      123.74       71.79     47.38 o 
  -9  20  10     1779.41     1731.99    103.11 o 
  -8  20  10      144.08       95.89     58.15 o 
  -7  20  10        3.61        0.00     21.48 o 
  -6  20  10      927.33      819.72     27.97 o 
  -5  20  10     4641.74     4900.22     91.63 o 
  -4  20  10      195.99      131.83     29.06 o 
  -3  20  10       31.09       21.30     13.16 o 
  -2  20  10       99.94       55.96     34.46 o 
  -1  20  10     1756.59     1833.00     87.40 o 
   0  20  10       14.42        4.68      9.20 o 
   1  20  10      671.09      756.10     42.70 o 
   2  20  10      193.71      125.31     74.40 o 
   3  20  10     1079.46     1164.88     46.80 o 
   4  20  10        1.65       10.41     11.53 o 
   5  20  10       46.64       -2.69     22.23 o 
   6  20  10      265.16      249.47     53.13 o 
   7  20  10      341.91      277.10     43.09 o 
  -7  21  10      954.39     1006.20     40.65 o 
  -6  21  10      657.51      627.26     21.69 o 
  -5  21  10        3.03       -9.32     11.48 o 
  -4  21  10     1220.55     1200.60     45.43 o 
  -3  21  10        0.54        3.71      5.42 o 
  -2  21  10     1705.48     1786.55     66.23 o 
  -1  21  10      141.52      171.68     42.67 o 
   0  21  10       57.12       30.87     33.38 o 
   1  21  10      903.73      792.61     51.42 o 
   2  21  10     2388.07     2499.03     82.71 o 
   3  21  10      212.38      206.39     34.14 o 
   4  21  10      121.87       80.06     75.88 o 
   5  21  10       21.26       11.11     20.61 o 
   6  21  10     1111.12      921.29     83.86 o 
  -6  22  10      523.31      488.35     23.61 o 
  -5  22  10      590.36      621.41     35.40 o 
  -4  22  10      929.76      908.75     26.27 o 
  -3  22  10        1.94        3.23     20.76 o 
  -2  22  10      735.39      769.19     41.37 o 
  -1  22  10     2721.43     2794.68    128.03 o 
   0  22  10      255.04      224.98     33.25 o 
   1  22  10       27.48       37.37     39.94 o 
   2  22  10      311.69      293.13     40.16 o 
   3  22  10     1564.80     1414.68    131.91 o 
   4  22  10      518.41      509.58     39.01 o 
  -4  23  10      277.88      264.16     36.94 o 
  -3  23  10     1986.23     2029.18    100.06 o 
  -2  23  10      345.30      248.27     37.27 o 
  -1  23  10       29.60       12.92     22.09 o 
   0  23  10      121.11      115.98     56.29 o 
   1  23  10     1841.23     1929.22    101.56 o 
   2  23  10      123.99       71.87     58.57 o 
 -16   0  11     1554.10     1570.61     82.42 o 
 -14   0  11       12.02       23.07     22.59 o 
 -12   0  11      713.36      739.11     35.66 o 
 -10   0  11    10459.79    10126.86    285.33 o 
  -8   0  11      417.31      373.88     25.19 o 
  -6   0  11    18724.63    17772.80    229.16 o 
  -4   0  11    18119.93    17383.06    183.37 o 
  -2   0  11     7366.45     5822.37    127.78 o 
   0   0  11     2606.62     2619.06    122.53 o 
   2   0  11     3012.05     2442.33     61.76 o 
   4   0  11      781.81      920.69     34.48 o 
   6   0  11     8461.58     7917.11    149.65 o 
   8   0  11    15708.43    15495.47     94.65 o 
  10   0  11     1139.90     1219.22     26.39 o 
  12   0  11     1430.75     1451.25     43.25 o 
 -16   1  11       59.04       48.34     15.94 o 
 -15   1  11      175.52      200.87     55.75 o 
 -14   1  11     1675.02     1673.40     61.13 o 
 -13   1  11      585.36      574.59     29.65 o 
 -12   1  11        0.19        8.77      8.87 o 
 -11   1  11     2074.81     2049.15     26.13 o 
 -10   1  11      560.40      585.82     24.25 o 
  -9   1  11      384.36      411.67     20.83 o 
  -8   1  11      522.48      563.51     21.39 o 
  -7   1  11      271.81      217.17     33.43 o 
  -6   1  11      320.48      340.58     15.75 o 
  -5   1  11    15132.31    15084.41    111.99 o 
  -4   1  11      158.96      117.89      8.76 o 
  -3   1  11       15.22       17.22      8.71 o 
  -2   1  11     4042.25     3972.05    159.28 o 
  -1   1  11    18324.80    17870.17    487.88 o 
   0   1  11     5914.01     5590.30    101.34 o 
   1   1  11      501.93      346.94     16.52 o 
   2   1  11     1775.51     1992.06     38.14 o 
   3   1  11     9170.89     9434.78    134.64 o 
   4   1  11     6012.99     6607.55     72.83 o 
   5   1  11     4641.08     4468.71    221.35 o 
   6   1  11      526.23      542.11     14.55 o 
   7   1  11     1896.61     2030.87     43.25 o 
   8   1  11     2085.21     2230.16     29.79 o 
   9   1  11     2147.41     2376.09     34.01 o 
  10   1  11      799.03      730.23     15.87 o 
  11   1  11      537.27      505.01     11.04 o 
  12   1  11      110.77       75.55     13.50 o 
  13   1  11      871.29      801.85     37.03 o 
 -16   2  11      772.88      762.34     51.02 o 
 -15   2  11       21.75       19.56      9.01 o 
 -14   2  11       15.85       34.22     14.78 o 
 -13   2  11     1554.34     1497.42     42.57 o 
 -12   2  11     3102.33     3175.10     67.50 o 
 -11   2  11     2115.71     2104.89     34.26 o 
 -10   2  11     7284.45     7519.08    139.09 o 
  -9   2  11       36.31       29.55     12.13 o 
  -8   2  11     1415.62     1444.55     33.32 o 
  -7   2  11     2066.70     2105.21     31.41 o 
  -6   2  11     1727.85     1920.94     34.36 o 
  -5   2  11        3.09        2.75      5.15 o 
  -4   2  11    15569.90    15193.81    160.44 o 
  -3   2  11    10873.92    10018.86     82.68 o 
  -2   2  11    14622.26    13652.77     70.03 o 
  -1   2  11     4104.28     3688.32     84.78 o 
   0   2  11     2218.85     2250.18    173.86 o 
   1   2  11        4.99        6.15      2.85 o 
   2   2  11      512.78      445.92     12.03 o 
   3   2  11    14729.42    14481.54    151.37 o 
   4   2  11      313.36      306.98     13.41 o 
   5   2  11      989.87     1020.91     14.91 o 
   6   2  11     4818.51     4869.19     92.21 o 
   7   2  11      913.82     1034.75     20.72 o 
   8   2  11     2654.33     2772.56     41.60 o 
   9   2  11      873.11      813.61     12.78 o 
  10   2  11       51.31       51.18     14.82 o 
  11   2  11     1550.36     1648.79     23.34 o 
  12   2  11      809.29      867.20     16.75 o 
  13   2  11       23.65        8.52     10.27 o 
  14   2  11      617.78      592.95     28.24 o 
 -16   3  11      143.41      111.24     47.23 o 
 -15   3  11      206.89      201.66     18.28 o 
 -14   3  11     3182.37     3242.72     63.29 o 
 -13   3  11       35.53       24.80     22.22 o 
 -12   3  11      321.05      288.39     39.51 o 
 -11   3  11       54.17       49.46     14.77 o 
 -10   3  11    10107.75    10156.73    226.76 o 
  -9   3  11      373.38      351.16     14.65 o 
  -8   3  11     3457.99     3784.32     73.83 o 
  -7   3  11      453.04      472.67     12.40 o 
  -6   3  11      111.17      160.70      9.99 o 
  -5   3  11     1640.42     1689.23     32.61 o 
  -4   3  11     9393.83     9605.24     92.49 o 
  -3   3  11      276.71      284.69     10.41 o 
  -2   3  11     7018.30     6799.64     79.17 o 
  -1   3  11     1420.33     1377.74     27.26 o 
   0   3  11    15724.96    15041.85    361.51 o 
   1   3  11    10948.98    10532.49    196.76 o 
   2   3  11     3453.51     3503.66     74.59 o 
   3   3  11     1378.20     1511.85     54.03 o 
   4   3  11    12260.21    11479.73    112.71 o 
   5   3  11      225.56      247.33      8.24 o 
   6   3  11      305.64      260.54     13.76 o 
   7   3  11        8.43        4.30      4.70 o 
   8   3  11     2696.32     2813.07     43.24 o 
   9   3  11      346.64      373.41     10.89 o 
  10   3  11     1951.18     1988.28     29.93 o 
  11   3  11        0.09       -1.96      5.70 o 
  12   3  11      446.78      389.44     15.89 o 
  13   3  11      235.11      203.62     18.14 o 
  14   3  11      476.29      474.09     32.67 o 
 -16   4  11      102.44      105.17     43.04 o 
 -15   4  11     1235.78     1331.41     62.19 o 
 -14   4  11      604.04      624.69     24.68 o 
 -13   4  11     2004.53     2123.54     53.37 o 
 -12   4  11        5.93       -5.40     16.06 o 
 -11   4  11    10406.04    11261.86    165.51 o 
 -10   4  11      233.88      278.64     15.65 o 
  -9   4  11        2.39        7.89      6.29 o 
  -8   4  11      515.06      456.22     11.99 o 
  -7   4  11      715.15      636.86     14.70 o 
  -6   4  11      166.46      209.76     11.92 o 
  -5   4  11      275.12      258.43      9.75 o 
  -4   4  11       99.33      113.30      8.65 o 
  -3   4  11    15348.78    14118.95     81.99 o 
  -2   4  11        0.61        1.55      3.46 o 
  -1   4  11     8861.51     8370.84     71.53 o 
   0   4  11      256.38      304.93     15.23 o 
   1   4  11      476.47      386.61     17.75 o 
   2   4  11       33.64       32.95     18.80 o 
   3   4  11     6036.61     6285.24    103.86 o 
   4   4  11      375.71      357.93     12.40 o 
   5   4  11     7779.34     7625.25     98.36 o 
   6   4  11      138.70      127.36     16.04 o 
   7   4  11     6727.54     7051.22    240.79 o 
   8   4  11     1883.48     1823.68     36.16 o 
   9   4  11       12.16       11.22      9.38 o 
  10   4  11       21.34       19.36      7.35 o 
  11   4  11     2774.11     3031.35     58.21 o 
  12   4  11        0.57        1.55      6.05 o 
  13   4  11        0.19      -15.13     15.83 o 
  14   4  11       45.24       25.72     20.58 o 
 -15   5  11      121.24       94.10     34.32 o 
 -14   5  11      879.87      881.89     30.96 o 
 -13   5  11     1359.35     1362.38     36.89 o 
 -12   5  11        0.35        3.30      8.51 o 
 -11   5  11        5.37       14.98     14.41 o 
 -10   5  11     6401.21     6922.94     89.91 o 
  -9   5  11     3197.96     3638.55     74.88 o 
  -8   5  11      608.31      605.58     14.43 o 
  -7   5  11       39.49       37.13     12.47 o 
  -6   5  11       47.25       51.18     17.22 o 
  -5   5  11     3451.56     3684.54     70.97 o 
  -4   5  11     2324.38     2348.88     38.83 o 
  -3   5  11      446.99      472.79     14.23 o 
  -2   5  11     1659.11     1787.26     25.15 o 
  -1   5  11     1004.05     1004.94     12.97 o 
   0   5  11    12722.42    12031.58    270.72 o 
   1   5  11       10.84       -1.28     14.85 o 
   2   5  11     4615.05     4892.92    134.75 o 
   3   5  11     1409.87     1588.89     61.78 o 
   4   5  11    13108.03    13239.38    230.82 o 
   5   5  11      198.23      197.42     12.29 o 
   6   5  11      230.89      151.52     62.87 o 
   7   5  11     2558.36     2593.25     48.76 o 
   8   5  11     9845.48     9700.25    124.11 o 
   9   5  11     1180.66     1088.89     20.17 o 
  10   5  11     1843.97     1977.56     33.86 o 
  11   5  11      290.19      280.39     22.04 o 
  12   5  11      203.54      201.57     15.55 o 
  13   5  11     1163.47     1247.01     46.32 o 
  14   5  11     1222.09     1256.22     50.47 o 
 -15   6  11      618.21      504.20     32.89 o 
 -14   6  11      350.03      342.46     24.43 o 
 -13   6  11      976.92      961.18     26.57 o 
 -12   6  11     3287.44     3342.45     78.33 o 
 -11   6  11     5166.91     5592.87    123.77 o 
 -10   6  11     1277.35     1203.36     21.63 o 
  -9   6  11      501.91      435.02     13.94 o 
  -8   6  11     1443.99     1494.83     28.64 o 
  -7   6  11     1281.54     1268.39     33.57 o 
  -6   6  11     1769.94     1774.72     42.33 o 
  -5   6  11     1245.10     1354.56     35.52 o 
  -4   6  11        5.59        5.85      8.44 o 
  -3   6  11     5402.29     5091.91    275.52 o 
  -2   6  11     2454.71     2305.56     37.17 o 
  -1   6  11       37.69       27.51     11.01 o 
   0   6  11     1886.29     2159.12     34.63 o 
   1   6  11      353.39      303.02     21.98 o 
   2   6  11     4720.36     4462.15    128.19 o 
   3   6  11     2820.98     2815.44     81.29 o 
   4   6  11      659.44      764.44     31.58 o 
   5   6  11      141.13      128.58     19.30 o 
   6   6  11     1818.06     1976.39     50.51 o 
   7   6  11      393.46      379.35      8.19 o 
   8   6  11      134.29      123.61      8.31 o 
   9   6  11       64.82       43.98     11.23 o 
  10   6  11      773.87      743.38     35.38 o 
  11   6  11     1440.07     1504.05     39.78 o 
  12   6  11      927.77     1017.53     23.55 o 
  13   6  11        7.50       -3.31     17.87 o 
 -15   7  11     1087.00     1046.09     67.98 o 
 -14   7  11      117.85       81.79     39.14 o 
 -13   7  11     2341.43     2366.15    104.29 o 
 -12   7  11       99.80       84.03     37.49 o 
 -11   7  11     4953.51     5126.90    167.56 o 
 -10   7  11     1719.45     1740.39     27.03 o 
  -9   7  11     6210.39     7108.82    120.00 o 
  -8   7  11      994.46      983.59     29.35 o 
  -7   7  11     1788.65     1687.42     27.58 o 
  -6   7  11       38.62       40.31     13.16 o 
  -5   7  11     3859.79     3707.20    219.72 o 
  -4   7  11       15.27       13.02      6.71 o 
  -3   7  11      989.30      946.62     26.77 o 
  -2   7  11      514.71      489.03     13.57 o 
  -1   7  11    13799.00    13412.39    102.48 o 
   0   7  11     4842.47     5116.08     96.94 o 
   1   7  11     7065.94     6531.54    117.64 o 
   2   7  11     1535.10     1688.34     73.00 o 
   3   7  11     3839.81     3841.19    116.41 o 
   4   7  11        6.30        4.76      9.04 o 
   5   7  11        4.52        6.26     11.62 o 
   6   7  11      278.35      237.51     24.69 o 
   7   7  11     1574.69     1577.09     34.54 o 
   8   7  11     3365.74     3623.35     81.37 o 
   9   7  11     4837.13     5179.62    104.46 o 
  10   7  11      713.75      726.49     22.94 o 
  11   7  11      212.38      186.47     21.97 o 
  12   7  11       26.05       15.11     13.76 o 
  13   7  11     1265.91     1251.41     83.98 o 
 -15   8  11       30.45       18.25     17.72 o 
 -14   8  11       17.22       28.08     23.71 o 
 -13   8  11       14.63       18.26     21.06 o 
 -12   8  11     7149.97     7676.31    249.00 o 
 -11   8  11      167.89      208.18     63.81 o 
 -10   8  11     1482.09     1514.33     50.60 o 
  -9   8  11      877.01      780.39     19.99 o 
  -8   8  11     6316.16     6710.36    149.08 o 
  -7   8  11       31.45       62.16     19.92 o 
  -6   8  11     1947.22     1915.50     39.00 o 
  -5   8  11      693.00      614.81     15.06 o 
  -4   8  11     4037.73     3983.53     75.50 o 
  -3   8  11      707.95      760.86     27.25 o 
  -2   8  11    16936.40    16714.05    153.15 o 
  -1   8  11       21.02       20.08      7.87 o 
   0   8  11     4480.95     4450.94     83.82 o 
   1   8  11     1276.82     1348.89     56.12 o 
   2   8  11    13242.93    12942.40    198.05 o 
   3   8  11      370.85      468.35     70.73 o 
   4   8  11       66.27       79.12     34.15 o 
   5   8  11       34.03       27.97     26.70 o 
   6   8  11      935.53      928.01     44.06 o 
   7   8  11       26.68       35.98     15.24 o 
   8   8  11     6906.29     7003.85    240.72 o 
   9   8  11     1209.34     1159.98     29.18 o 
  10   8  11     2607.06     2684.41     92.44 o 
  11   8  11       39.56       30.41      9.44 o 
  12   8  11      643.23      649.79     22.60 o 
  13   8  11       64.44       40.96     41.90 o 
 -15   9  11      764.44      673.60     88.49 o 
 -14   9  11      156.96      141.96     69.68 o 
 -13   9  11     1230.49     1260.94     47.10 o 
 -12   9  11       48.24       63.31     26.94 o 
 -11   9  11      979.35     1023.22     45.04 o 
 -10   9  11      141.33      139.87     19.50 o 
  -9   9  11     4560.03     5323.17     89.13 o 
  -8   9  11      174.96       99.29     15.43 o 
  -7   9  11      658.88      675.03     19.43 o 
  -6   9  11      798.28      874.97     27.74 o 
  -5   9  11     1258.44     1151.72     36.63 o 
  -4   9  11     3798.38     4133.37     80.39 o 
  -3   9  11      652.08      727.20     21.37 o 
  -2   9  11      797.57      808.87     18.60 o 
  -1   9  11     9704.68     9373.75    103.92 o 
   0   9  11     1635.97     1644.89     34.98 o 
   1   9  11     4964.04     4840.65     68.70 o 
   2   9  11     2108.97     2344.50     66.11 o 
   3   9  11     2796.94     2951.24    100.66 o 
   4   9  11      735.93      715.14     31.73 o 
   5   9  11     3074.36     3481.16    114.25 o 
   6   9  11     3819.06     4029.72    113.77 o 
   7   9  11     1701.48     1632.97     46.86 o 
   8   9  11       20.63       10.77     10.86 o 
   9   9  11     8324.18     8960.44    144.43 o 
  10   9  11      923.91      886.70     85.43 o 
  11   9  11       27.22       14.99     11.44 o 
  12   9  11        3.06       -1.20      8.54 o 
  13   9  11      533.23      615.94     32.67 o 
 -14  10  11      219.03      192.64     34.17 o 
 -13  10  11      491.21      492.76     39.08 o 
 -12  10  11     2388.28     2579.55     88.11 o 
 -11  10  11     1140.11     1131.47     38.28 o 
 -10  10  11     4476.39     4433.01    144.83 o 
  -9  10  11      152.39      155.36     14.14 o 
  -8  10  11      391.30      411.90     15.37 o 
  -7  10  11     5576.52     5910.41    105.75 o 
  -6  10  11        7.03       21.10      8.17 o 
  -5  10  11      167.05      171.10     49.11 o 
  -4  10  11      195.10      171.65     10.90 o 
  -3  10  11     3573.44     3644.89    145.08 o 
  -2  10  11     3500.47     3642.51     75.41 o 
  -1  10  11       70.99       88.30     15.16 o 
   0  10  11      262.10      253.47      7.83 o 
   1  10  11     2645.50     3095.86     70.49 o 
   2  10  11     1587.98     1592.45     62.14 o 
   3  10  11     1101.09     1071.42     68.59 o 
   4  10  11       36.30       39.76     28.29 o 
   5  10  11       19.14      -15.27     23.97 o 
   6  10  11     3197.18     3427.04    112.21 o 
   7  10  11     5471.42     5541.20    101.18 o 
   8  10  11      721.75      711.23     27.01 o 
   9  10  11      546.80      487.16     33.86 o 
  10  10  11      443.77      400.58     67.60 o 
  11  10  11     2320.98     2324.65     68.60 o 
  12  10  11      400.65      353.10     19.33 o 
 -14  11  11      946.45     1035.15     46.62 o 
 -13  11  11       37.86       29.02     15.32 o 
 -12  11  11      249.29      244.09     22.08 o 
 -11  11  11        8.93       -1.39     19.54 o 
 -10  11  11     2334.41     2448.91     63.24 o 
  -9  11  11      467.11      459.44     30.39 o 
  -8  11  11     1271.80     1268.79     30.96 o 
  -7  11  11       80.88       73.36     19.23 o 
  -6  11  11      888.44      884.92     21.34 o 
  -5  11  11     1177.24     1256.03     35.03 o 
  -4  11  11     1702.60     1767.47     45.52 o 
  -3  11  11      173.17      115.64     13.96 o 
  -2  11  11     2885.66     2979.16     74.55 o 
  -1  11  11     1276.51     1278.00     33.67 o 
   0  11  11      987.22      897.19     24.64 o 
   1  11  11       66.53       57.14     11.67 o 
   2  11  11      254.23      267.83     29.31 o 
   3  11  11      150.61      160.89     21.39 o 
   4  11  11     4494.48     5071.35    178.24 o 
   5  11  11     1013.81     1024.95     54.10 o 
   6  11  11     1715.82     1637.04     53.68 o 
   7  11  11      463.10      381.59     68.68 o 
   8  11  11     6166.12     6318.67    185.87 o 
   9  11  11      852.97      887.08     29.59 o 
  10  11  11      867.22      937.96     37.51 o 
  11  11  11        0.14       -2.72     20.19 o 
  12  11  11      138.96      180.83     37.50 o 
 -14  12  11      126.50      130.48     78.17 o 
 -13  12  11     1037.08     1045.49     56.13 o 
 -12  12  11      411.93      373.79     72.98 o 
 -11  12  11     5280.84     6077.40    147.61 o 
 -10  12  11      146.48      137.69     39.32 o 
  -9  12  11        7.71        9.23      8.71 o 
  -8  12  11     1137.26     1227.26     31.53 o 
  -7  12  11     6897.30     7481.13    118.39 o 
  -6  12  11      493.55      449.99     15.14 o 
  -5  12  11      144.56      152.66     14.07 o 
  -4  12  11       16.46       20.91      6.98 o 
  -3  12  11     3163.71     3205.28     67.52 o 
  -2  12  11      705.21      670.91     27.13 o 
  -1  12  11     5841.53     6107.00    309.96 o 
   0  12  11     3940.14     4276.09     76.59 o 
   1  12  11     3391.08     3609.05     68.91 o 
   2  12  11      274.65      245.40     21.63 o 
   3  12  11      973.82      860.15     49.16 o 
   4  12  11      885.94      838.73     41.06 o 
   5  12  11     1169.27     1124.22     62.54 o 
   6  12  11      393.59      392.33     68.85 o 
   7  12  11     6908.56     7285.94    198.93 o 
   8  12  11      223.50      174.47     82.37 o 
   9  12  11       26.71        8.72     20.40 o 
  10  12  11      442.31      388.68     43.09 o 
  11  12  11     2648.89     2711.80    127.22 o 
  12  12  11        0.52        1.55      7.10 o 
 -13  13  11      240.84      277.82     33.28 o 
 -12  13  11      679.31      652.26     38.06 o 
 -11  13  11        8.35        1.98     14.27 o 
 -10  13  11     2308.05     2412.64     47.16 o 
  -9  13  11      593.49      646.30     44.40 o 
  -8  13  11     1930.03     2106.67     61.17 o 
  -7  13  11       50.45       77.81     23.08 o 
  -6  13  11     2582.64     2636.80     59.27 o 
  -5  13  11     1615.23     1660.85     52.73 o 
  -4  13  11     1683.69     1744.18     45.24 o 
  -3  13  11     2400.87     2467.72     63.83 o 
  -2  13  11      912.25      944.47     31.40 o 
  -1  13  11     4409.93     4801.56    110.05 o 
   0  13  11     4204.40     4321.27     98.80 o 
   1  13  11      165.32      174.71     16.40 o 
   2  13  11      267.62      254.10      8.43 o 
   3  13  11     1119.38     1109.65     45.97 o 
   4  13  11     1262.84     1293.46     48.77 o 
   5  13  11     3092.78     3187.81    122.95 o 
   6  13  11      654.50      535.31     34.52 o 
   7  13  11        6.55      -15.92     23.68 o 
   8  13  11     4564.00     4961.70    140.87 o 
   9  13  11      453.59      380.63     27.74 o 
  10  13  11     1375.11     1444.17     63.95 o 
  11  13  11       22.29       20.50     18.09 o 
 -13  14  11      748.54      721.12     47.97 o 
 -12  14  11       26.75       43.55     24.81 o 
 -11  14  11     1519.50     1594.54     68.43 o 
 -10  14  11     1362.26     1317.37     57.08 o 
  -9  14  11       47.52       29.08     15.55 o 
  -8  14  11     2239.38     2545.90     33.97 o 
  -7  14  11      582.86      675.67     22.04 o 
  -6  14  11      310.42      313.77     22.93 o 
  -5  14  11     1199.02     1067.04     35.93 o 
  -4  14  11      172.18      141.22     17.55 o 
  -3  14  11     1985.63     1965.89     42.25 o 
  -2  14  11      671.69      663.02     21.47 o 
  -1  14  11     1249.71     1267.98     37.65 o 
   0  14  11        4.33       12.50      8.21 o 
   1  14  11      881.53      966.17     22.35 o 
   2  14  11     5534.14     6116.68    177.54 o 
   3  14  11       59.92       52.42     33.28 o 
   4  14  11       16.68       17.69     34.00 o 
   5  14  11     1551.39     1506.38     59.48 o 
   6  14  11      858.01      912.88     39.79 o 
   7  14  11     1604.09     1651.66     54.76 o 
   8  14  11      514.38      458.22     77.73 o 
   9  14  11      125.39      104.72     45.01 o 
  10  14  11      772.09      724.70     43.66 o 
  11  14  11      899.20      767.13     87.53 o 
 -12  15  11       99.42       65.44     31.43 o 
 -11  15  11      369.83      401.42     44.04 o 
 -10  15  11     1046.25      956.17     40.56 o 
  -9  15  11     2249.92     2260.42    108.39 o 
  -8  15  11      322.27      307.06     24.42 o 
  -7  15  11      308.89      298.33     15.96 o 
  -6  15  11     2691.98     2740.91     67.81 o 
  -5  15  11     3844.45     4110.37     85.06 o 
  -4  15  11      893.68      911.57     22.28 o 
  -3  15  11      497.03      553.26     25.13 o 
  -2  15  11     3539.79     3644.02     89.09 o 
  -1  15  11     2799.93     3127.95     86.42 o 
   0  15  11      531.66      533.25     27.14 o 
   1  15  11     4212.94     4393.64     78.57 o 
   2  15  11       23.19       11.88     20.66 o 
   3  15  11     2598.11     2503.79    140.29 o 
   4  15  11      334.77      288.16     68.67 o 
   5  15  11     3782.35     3876.41     97.43 o 
   6  15  11       61.09       54.47     24.90 o 
   7  15  11      948.66      890.25     60.77 o 
   8  15  11      254.39      250.66     53.31 o 
   9  15  11      807.01      662.90     59.92 o 
  10  15  11        1.12        0.05     12.52 o 
 -12  16  11     1069.00     1036.67     50.18 o 
 -11  16  11       72.23       68.70     56.60 o 
 -10  16  11      443.19      460.12     52.44 o 
  -9  16  11      536.83      504.85     31.54 o 
  -8  16  11      803.04      819.63     36.10 o 
  -7  16  11      435.59      374.97     25.08 o 
  -6  16  11      907.00      987.15     32.54 o 
  -5  16  11     1389.88     1209.14     27.80 o 
  -4  16  11     1671.71     1674.00     33.91 o 
  -3  16  11     1419.71     1310.20     33.57 o 
  -2  16  11     7929.80     8242.23    209.51 o 
  -1  16  11        8.56       13.91      8.72 o 
   0  16  11      121.62      106.60     22.69 o 
   1  16  11      607.15      476.81     20.25 o 
   2  16  11     4185.76     4451.42    149.44 o 
   3  16  11      112.00      101.58     63.50 o 
   4  16  11      346.02      289.99    109.18 o 
   5  16  11       16.86       31.09     14.61 o 
   6  16  11     1499.21     1462.16     51.86 o 
   7  16  11      198.09      151.54     64.84 o 
   8  16  11      183.26      178.90     90.55 o 
   9  16  11       60.96       23.18     13.53 o 
  10  16  11      121.09      131.26     38.74 o 
 -11  17  11      138.35      107.32     64.33 o 
 -10  17  11      348.39      303.15     68.59 o 
  -9  17  11     2699.64     2860.44     98.73 o 
  -8  17  11      104.98      103.58     59.04 o 
  -7  17  11       23.05       22.97     11.89 o 
  -6  17  11      795.36      795.28     29.59 o 
  -5  17  11     2112.31     2150.94     62.43 o 
  -4  17  11       92.64       97.45     15.17 o 
  -3  17  11      530.51      527.42     39.13 o 
  -2  17  11      346.42      276.49     24.75 o 
  -1  17  11     7576.74     8109.17    174.92 o 
   0  17  11     1381.41     1384.78     33.49 o 
   1  17  11     4787.06     4866.33    156.43 o 
   2  17  11      106.53      133.31     62.69 o 
   3  17  11       78.85       49.44     41.47 o 
   4  17  11     1318.53     1284.47     62.05 o 
   5  17  11      770.70      673.15     35.97 o 
   6  17  11     1215.39     1210.83     46.05 o 
   7  17  11       41.21       32.43     34.15 o 
   8  17  11      473.29      464.57     36.08 o 
   9  17  11     2832.81     2864.34    165.58 o 
 -10  18  11      259.82      170.48     49.51 o 
  -9  18  11      175.86      125.86     66.45 o 
  -8  18  11      174.33      171.40     38.28 o 
  -7  18  11     2406.84     2394.26     70.26 o 
  -6  18  11      690.41      594.99     21.47 o 
  -5  18  11       56.92       38.13     22.70 o 
  -4  18  11      728.13      696.14     21.34 o 
  -3  18  11     1438.65     1519.65     34.78 o 
  -2  18  11     3400.21     3535.02     74.37 o 
  -1  18  11     2216.92     2123.27     50.20 o 
   0  18  11      647.89      549.66     31.12 o 
   1  18  11     1628.49     1589.80     62.32 o 
   2  18  11     2565.64     2585.42     99.06 o 
   3  18  11      667.40      709.59     55.15 o 
   4  18  11        1.61       10.55     17.00 o 
   5  18  11      154.39      117.54     54.09 o 
   6  18  11      309.96      307.44     83.73 o 
   7  18  11     2392.40     2414.54    107.55 o 
   8  18  11      657.72      622.81     37.94 o 
  -9  19  11       21.62       22.42     22.54 o 
  -8  19  11     1148.58     1038.01     37.49 o 
  -7  19  11      436.73      416.59     18.61 o 
  -6  19  11     1637.04     1512.92     45.96 o 
  -5  19  11        3.07        5.57      7.05 o 
  -4  19  11     2729.79     2874.87     63.65 o 
  -3  19  11      453.53      381.52     34.45 o 
  -2  19  11      664.12      636.55     29.48 o 
  -1  19  11      761.70      701.82     33.62 o 
   0  19  11     1712.71     1892.99     71.28 o 
   1  19  11       10.67       -7.57     20.20 o 
   2  19  11       63.11       76.02     40.42 o 
   3  19  11       38.71       29.91     24.52 o 
   4  19  11     3735.99     3820.01     90.63 o 
   5  19  11       10.23       23.95     17.99 o 
   6  19  11      563.17      527.11     36.71 o 
   7  19  11      186.11      141.18     95.35 o 
  -8  20  11     1501.84     1424.43     52.61 o 
  -7  20  11     2509.94     2511.63     97.14 o 
  -6  20  11      122.68      111.59     35.91 o 
  -5  20  11      109.39       70.64     32.04 o 
  -4  20  11      241.72      140.15     40.32 o 
  -3  20  11     3919.99     4129.87     75.66 o 
  -2  20  11      358.90      362.78     42.20 o 
  -1  20  11      194.49      154.31     30.97 o 
   0  20  11      567.98      532.07     33.73 o 
   1  20  11     1842.11     1848.70     82.71 o 
   2  20  11       85.34       75.34     49.69 o 
   3  20  11     1149.43     1189.69     54.20 o 
   4  20  11      634.78      675.49     36.39 o 
   5  20  11      887.91      906.98     45.75 o 
   6  20  11       86.14       79.90     50.07 o 
  -7  21  11        2.24       13.72     15.80 o 
  -6  21  11      380.91      353.92     27.54 o 
  -5  21  11      279.19      263.88     16.65 o 
  -4  21  11     2360.86     2549.07     94.43 o 
  -3  21  11      430.90      386.58     43.93 o 
  -2  21  11      898.91      959.35     49.10 o 
  -1  21  11      497.87      430.03     34.94 o 
   0  21  11     1165.29     1101.60     53.76 o 
   1  21  11       45.39       44.05     36.64 o 
   2  21  11      155.44      145.28     92.44 o 
   3  21  11       28.57       16.48     18.01 o 
   4  21  11     1980.21     1990.88     82.37 o 
   5  21  11      628.79      585.47     38.79 o 
  -5  22  11       13.82       10.09     10.66 o 
  -4  22  11        2.43        2.28     19.27 o 
  -3  22  11     1522.61     1584.60     74.99 o 
  -2  22  11      762.42      717.05     68.54 o 
  -1  22  11     1994.53     2154.53    116.69 o 
   0  22  11       18.42       20.20     18.31 o 
   1  22  11      335.45      308.65     39.99 o 
   2  22  11      846.98      915.84     68.05 o 
   3  22  11     1090.54     1097.01     82.85 o 
   4  22  11        1.92      -25.50     26.31 o 
  -3  23  11      271.33      238.73     88.06 o 
  -2  23  11      160.50      101.78     61.37 o 
  -1  23  11      457.28      408.91     30.10 o 
   0  23  11      547.11      508.83     72.72 o 
   1  23  11      985.20      997.09     55.45 o 
 -16   0  12      473.46      365.07     31.16 o 
 -14   0  12      150.77      190.91     78.59 o 
 -12   0  12       11.71        8.22      7.85 o 
 -10   0  12    10337.77    11053.34    271.53 o 
  -8   0  12      137.07      148.75     63.14 o 
  -6   0  12     5976.11     6205.71    146.21 o 
  -4   0  12    23321.32    22023.51    228.03 o 
  -2   0  12     9473.54     8869.52     83.13 o 
   0   0  12     7857.65     7341.15     65.49 o 
   2   0  12      379.58      286.77    148.79 o 
   4   0  12     3242.75     3284.10     86.68 o 
   6   0  12     1808.88     1943.86     91.77 o 
   8   0  12     6989.82     7783.62    136.59 o 
  10   0  12     2003.06     2251.57     51.82 o 
  12   0  12      229.01      146.54     38.31 o 
 -16   1  12       19.70       11.47     12.70 o 
 -15   1  12      433.27      424.98     23.16 o 
 -14   1  12       93.80      100.21     24.33 o 
 -13   1  12      337.86      367.67     20.63 o 
 -12   1  12      362.98      330.16     29.24 o 
 -11   1  12     9099.76    10104.95    135.87 o 
 -10   1  12     1590.49     1562.52     33.70 o 
  -9   1  12     3134.38     3081.69     61.03 o 
  -8   1  12     1010.42      950.09     35.31 o 
  -7   1  12    11959.22    12133.51    145.18 o 
  -6   1  12      301.17      337.05     17.10 o 
  -5   1  12     3937.41     4247.53     82.88 o 
  -4   1  12      140.94      151.21     11.74 o 
  -3   1  12     3903.09     3579.92     58.67 o 
  -2   1  12     3134.08     3156.92     80.44 o 
  -1   1  12    18926.90    18263.97    182.25 o 
   0   1  12     1782.52     2303.72     49.86 o 
   1   1  12     1382.04     1216.61     18.48 o 
   2   1  12     3429.36     3623.78    209.63 o 
   3   1  12     2074.44     1902.71     46.73 o 
   4   1  12      943.70     1141.96     29.19 o 
   5   1  12      345.80      379.92     20.61 o 
   6   1  12      347.71      339.85     19.03 o 
   7   1  12     8939.73     8972.38    151.67 o 
   8   1  12     3002.14     3041.00     39.20 o 
   9   1  12      808.18      757.77     14.94 o 
  10   1  12        4.04        0.93      3.76 o 
  11   1  12     3274.68     3328.17     47.65 o 
  12   1  12      373.02      334.27     23.47 o 
  13   1  12      558.47      506.96     23.15 o 
 -16   2  12     1056.66     1062.79     40.99 o 
 -15   2  12      606.21      530.89     24.72 o 
 -14   2  12      627.05      602.49     24.94 o 
 -13   2  12      334.59      300.27     21.92 o 
 -12   2  12      231.33      227.00     25.49 o 
 -11   2  12       92.71       74.79     19.80 o 
 -10   2  12     3569.60     3800.51     62.91 o 
  -9   2  12     3658.08     3924.74     66.07 o 
  -8   2  12     4735.13     5015.68     91.48 o 
  -7   2  12     2098.15     2186.57     41.48 o 
  -6   2  12        8.16       16.09     12.72 o 
  -5   2  12       76.87       69.39      8.07 o 
  -4   2  12       14.28        5.74      3.67 o 
  -3   2  12     3739.50     3761.23     66.42 o 
  -2   2  12        1.35       -7.26      7.36 o 
  -1   2  12    26272.12    25721.66    217.98 o 
   0   2  12     8410.16     7239.79    109.06 o 
   1   2  12     7796.51     7422.68    113.83 o 
   2   2  12     3113.97     3170.97     59.46 o 
   3   2  12        4.67       -2.95     16.97 o 
   4   2  12     2301.38     2375.88     41.83 o 
   5   2  12      855.80      818.30     17.89 o 
   6   2  12     1073.03      981.47     16.31 o 
   7   2  12     1810.59     1757.29     45.12 o 
   8   2  12     6731.45     7279.54    137.31 o 
   9   2  12     1660.74     1771.86     26.77 o 
  10   2  12      426.97      479.09     10.82 o 
  11   2  12     2115.92     2099.39     32.00 o 
  12   2  12        8.08        3.26      6.45 o 
  13   2  12      764.88      789.49     31.76 o 
 -16   3  12     1592.98     1688.19     64.70 o 
 -15   3  12       47.46       46.44     19.70 o 
 -14   3  12       10.69       17.88     12.09 o 
 -13   3  12     1261.25     1257.64     36.28 o 
 -12   3  12     2205.32     2235.49     54.79 o 
 -11   3  12      441.95      424.18     13.30 o 
 -10   3  12    16209.92    16874.76    133.02 o 
  -9   3  12       61.32       61.53     17.43 o 
  -8   3  12      483.51      486.88     15.65 o 
  -7   3  12       26.22       42.72     15.70 o 
  -6   3  12      681.11      686.96     12.02 o 
  -5   3  12     2381.98     2435.62     48.17 o 
  -4   3  12      185.23      140.52      9.36 o 
  -3   3  12     1815.01     1840.07     25.20 o 
  -2   3  12    10774.55     9667.39     62.23 o 
  -1   3  12     1213.60     1189.19     22.50 o 
   0   3  12     1279.33     1249.34     24.66 o 
   1   3  12      108.46       61.58     12.74 o 
   2   3  12    12853.77    11871.39    145.34 o 
   3   3  12      233.45      316.21     16.45 o 
   4   3  12      706.47      752.10     21.89 o 
   5   3  12       90.46       60.63     10.40 o 
   6   3  12    11073.94    11214.03    143.78 o 
   7   3  12     2117.13     2167.19     42.59 o 
   8   3  12     3489.75     3675.96     65.89 o 
   9   3  12        3.86       -1.32      5.21 o 
  10   3  12      606.85      634.56     12.59 o 
  11   3  12      213.89      214.09     12.95 o 
  12   3  12     1572.15     1645.80     72.65 o 
  13   3  12       87.58       96.68     13.63 o 
 -15   4  12      517.58      509.72     27.81 o 
 -14   4  12       31.07       29.36     10.41 o 
 -13   4  12     1384.07     1415.35     36.95 o 
 -12   4  12      340.54      349.12     20.20 o 
 -11   4  12      232.18      194.08     37.44 o 
 -10   4  12     1301.39     1299.70     26.60 o 
  -9   4  12     1338.59     1395.60     29.76 o 
  -8   4  12      115.68      110.13     16.73 o 
  -7   4  12     2895.02     2920.99     66.96 o 
  -6   4  12       26.91       20.09     11.05 o 
  -5   4  12     3931.69     3492.38    325.63 o 
  -4   4  12      197.77      243.88     14.07 o 
  -3   4  12     1159.75     1007.76     23.48 o 
  -2   4  12      669.32      663.78     12.23 o 
  -1   4  12     1739.51     1703.49     28.84 o 
   0   4  12      690.94      750.69     16.97 o 
   1   4  12     7782.07     6875.13    103.69 o 
   2   4  12      181.52      214.01     17.31 o 
   3   4  12      824.02      863.35     39.24 o 
   4   4  12      488.25      485.68      6.48 o 
   5   4  12     5188.96     5360.52     61.26 o 
   6   4  12     1924.04     2045.12     33.73 o 
   7   4  12       72.99       45.12     14.13 o 
   8   4  12      381.67      324.24     10.90 o 
   9   4  12     6119.81     6654.07     90.42 o 
  10   4  12      222.24      249.00     12.58 o 
  11   4  12      842.96      762.12     26.59 o 
  12   4  12       17.41        3.56      6.54 o 
  13   4  12      970.33     1015.24     41.37 o 
 -15   5  12      394.15      359.92     23.89 o 
 -14   5  12       87.87       89.54     27.39 o 
 -13   5  12        3.33        2.78      8.67 o 
 -12   5  12     4453.34     4705.21    118.14 o 
 -11   5  12      524.03      518.27     26.75 o 
 -10   5  12     1638.87     1707.40     31.59 o 
  -9   5  12     1037.17     1025.70     23.71 o 
  -8   5  12       31.43       11.13      8.03 o 
  -7   5  12       77.57       90.39     20.74 o 
  -6   5  12     5725.08     5641.72     70.84 o 
  -5   5  12      848.01      833.37     17.04 o 
  -4   5  12      482.52      580.12     14.36 o 
  -3   5  12      552.97      541.59     13.62 o 
  -2   5  12    14704.49    14116.49    100.22 o 
  -1   5  12     5899.04     5820.94     74.44 o 
   0   5  12     1554.18     1700.07     51.60 o 
   1   5  12     1989.15     2061.98     71.82 o 
   2   5  12     5958.49     6077.92     91.64 o 
   3   5  12     3769.23     4064.61    113.01 o 
   4   5  12      789.92      765.28     67.95 o 
   5   5  12      549.14      532.10     23.39 o 
   6   5  12     3456.95     3513.85    125.75 o 
   7   5  12      433.57      443.43     10.95 o 
   8   5  12      761.56      820.46     48.63 o 
   9   5  12       29.78       25.89      8.04 o 
  10   5  12      474.34      438.25     15.51 o 
  11   5  12      704.53      684.43     23.59 o 
  12   5  12     1630.56     1591.41     39.43 o 
  13   5  12      371.14      304.61     51.00 o 
 -15   6  12      272.95      253.60     29.48 o 
 -14   6  12      585.22      598.71     23.04 o 
 -13   6  12     1121.01     1086.30     32.97 o 
 -12   6  12       44.00       49.01     19.01 o 
 -11   6  12       88.96      100.10     43.45 o 
 -10   6  12     4049.95     4233.44     47.98 o 
  -9   6  12     4039.85     4454.53     53.84 o 
  -8   6  12      607.05      638.26     22.62 o 
  -7   6  12      269.63      217.10     11.25 o 
  -6   6  12      156.37      161.58     39.29 o 
  -5   6  12     5416.88     5256.90     83.02 o 
  -4   6  12     9212.58     8680.86     84.98 o 
  -3   6  12      841.68      894.70     22.68 o 
  -2   6  12      143.69      113.18      9.81 o 
  -1   6  12     6215.37     6009.80    110.11 o 
   0   6  12    23048.33    22070.61    291.30 o 
   1   6  12     4646.82     4689.30    133.23 o 
   2   6  12     2587.25     2699.50     97.40 o 
   3   6  12        4.40       11.46     16.22 o 
   4   6  12      486.04      424.19     29.67 o 
   5   6  12     1000.04     1103.47     33.87 o 
   6   6  12       64.93       64.20     17.97 o 
   7   6  12       42.79       42.29     16.15 o 
   8   6  12     2519.18     2598.89     58.10 o 
   9   6  12     2637.85     2714.99     56.89 o 
  10   6  12     1288.32     1369.02     53.49 o 
  11   6  12     1093.61     1006.92     33.71 o 
  12   6  12       12.47        6.14      7.45 o 
  13   6  12      433.99      392.59     35.09 o 
 -15   7  12      722.40      797.29     58.57 o 
 -14   7  12      194.96      178.66     21.36 o 
 -13   7  12      535.02      512.35     32.88 o 
 -12   7  12      551.68      469.38     31.85 o 
 -11   7  12     6419.89     6777.46    226.99 o 
 -10   7  12     2864.76     2865.03     56.11 o 
  -9   7  12      416.81      380.34     16.90 o 
  -8   7  12      178.89      170.78     11.85 o 
  -7   7  12     5200.33     5377.43     95.44 o 
  -6   7  12       29.04       32.08     11.80 o 
  -5   7  12     1660.34     1940.76     37.21 o 
  -4   7  12     2745.10     2872.11     62.56 o 
  -3   7  12    12127.38    11835.46    114.94 o 
  -2   7  12     5295.49     5492.16    116.38 o 
  -1   7  12    13583.26    13336.31    132.90 o 
   0   7  12     1569.74     1642.04     58.01 o 
   1   7  12      858.91      917.14     40.11 o 
   2   7  12      814.28      823.77     28.91 o 
   3   7  12     5679.92     6252.45    105.29 o 
   4   7  12      201.00      213.73     34.40 o 
   5   7  12     3795.53     4179.62    137.10 o 
   6   7  12     1584.26     1585.51     43.73 o 
   7   7  12     3680.74     3868.63     80.30 o 
   8   7  12      370.75      332.27     15.04 o 
   9   7  12      152.49      129.18     27.18 o 
  10   7  12        2.39        1.33      8.50 o 
  11   7  12     1265.55     1315.76     30.44 o 
  12   7  12      285.86      303.69     23.33 o 
  13   7  12      847.77      867.42     43.24 o 
 -15   8  12       35.39       20.46     17.72 o 
 -14   8  12      840.49      772.64     54.83 o 
 -13   8  12       24.65       22.95     20.32 o 
 -12   8  12      511.06      479.56     81.34 o 
 -11   8  12      414.06      336.82     34.37 o 
 -10   8  12     5565.49     5873.08    161.89 o 
  -9   8  12      139.47      157.46     11.41 o 
  -8   8  12     2130.20     2429.10     48.90 o 
  -7   8  12     1645.78     1480.82     36.77 o 
  -6   8  12       50.77       64.53     19.99 o 
  -5   8  12      192.42      190.48     16.56 o 
  -4   8  12     6406.37     6639.55    196.73 o 
  -3   8  12      114.88      151.91     10.78 o 
  -2   8  12     2488.25     2565.51     59.63 o 
  -1   8  12      643.11      755.12     12.78 o 
   0   8  12     7436.26     7059.77     81.67 o 
   1   8  12      119.87      126.48     19.39 o 
   3   8  12       12.19        7.75     18.31 o 
   4   8  12      576.64      563.25     37.09 o 
   5   8  12     2450.49     2647.25     87.58 o 
   6   8  12       78.45       70.12     34.19 o 
   7   8  12      254.13      238.20     20.29 o 
   8   8  12      285.88      300.15     42.17 o 
   9   8  12      117.80      132.70     16.39 o 
  10   8  12     3214.05     3302.78    118.01 o 
  11   8  12        4.36       -5.00     11.42 o 
  12   8  12      123.20       99.26     29.79 o 
  13   8  12      150.49      111.11     21.10 o 
 -14   9  12      134.74      121.78     63.06 o 
 -13   9  12      498.22      494.00     54.75 o 
 -12   9  12       85.10       45.26     35.95 o 
 -11   9  12     6803.85     7650.34    206.77 o 
 -10   9  12      138.86      124.66     26.37 o 
  -9   9  12      891.22      914.04     24.35 o 
  -8   9  12        8.25        3.62      6.74 o 
  -7   9  12      666.59      772.42     24.31 o 
  -6   9  12     2121.11     2405.63     51.76 o 
  -5   9  12       13.75       19.53     11.18 o 
  -4   9  12      122.81      149.66     11.72 o 
  -3   9  12     6658.98     6840.20    246.22 o 
  -2   9  12     4021.95     4506.32     90.10 o 
  -1   9  12     7597.12     7689.83     89.48 o 
   0   9  12      287.92      286.43      8.44 o 
   1   9  12     2034.26     2202.47     76.87 o 
   2   9  12       32.76       59.15     31.24 o 
   3   9  12     1950.38     1870.87     78.49 o 
   4   9  12     1109.27     1133.21     43.76 o 
   5   9  12      144.13      136.90     26.68 o 
   6   9  12      103.50       93.82     43.81 o 
   7   9  12     5659.87     6194.97    149.08 o 
   8   9  12        1.13       -1.47      7.41 o 
   9   9  12      798.54      745.89     32.21 o 
  10   9  12        3.21       -9.05     18.75 o 
  11   9  12     1355.95     1244.75     44.93 o 
  12   9  12      152.56      165.87     15.58 o 
 -14  10  12      626.13      585.59     32.21 o 
 -13  10  12      833.95      822.28     46.62 o 
 -12  10  12       15.60       16.36     14.96 o 
 -11  10  12      524.17      487.98     27.91 o 
 -10  10  12     1247.42     1263.46     62.51 o 
  -9  10  12     1123.21     1167.17     27.30 o 
  -8  10  12     4320.70     4554.67     80.34 o 
  -7  10  12      120.13      123.03     29.29 o 
  -6  10  12       30.86       26.43      8.02 o 
  -5  10  12    13646.31    13663.42    213.23 o 
  -4  10  12      109.17      108.04     12.26 o 
  -3  10  12      180.38      164.29     14.06 o 
  -2  10  12     1213.40     1320.65     34.97 o 
  -1  10  12     7330.43     7087.57     84.16 o 
   0  10  12    12833.22    12424.51    537.97 o 
   1  10  12     5305.52     5597.67     65.56 o 
   2  10  12     1860.89     1899.44     54.12 o 
   3  10  12      421.83      427.12     29.15 o 
   4  10  12      663.63      712.25     29.80 o 
   5  10  12     5595.58     5916.82    182.53 o 
   6  10  12     3141.08     3202.29    121.23 o 
   7  10  12     2187.39     2143.58     68.72 o 
   8  10  12     3915.08     3932.09     85.06 o 
   9  10  12     3025.48     3069.54     63.77 o 
  10  10  12     2114.57     2213.70    108.05 o 
  11  10  12      771.58      675.63     30.92 o 
  12  10  12      276.66      258.59     21.83 o 
 -13  11  12      142.57      124.81     48.48 o 
 -12  11  12     1341.86     1355.12     53.41 o 
 -11  11  12      149.70      144.03     41.10 o 
 -10  11  12     2770.95     2723.04    112.68 o 
  -9  11  12     1911.87     1575.50     84.28 o 
  -8  11  12      464.55      428.73     17.95 o 
  -7  11  12      548.59      511.71     19.22 o 
  -6  11  12      733.00      859.51     34.10 o 
  -5  11  12      512.91      532.16     28.90 o 
  -4  11  12        1.07        0.13      6.07 o 
  -3  11  12      207.37      210.21     19.66 o 
  -2  11  12     6486.97     6464.83    115.32 o 
  -1  11  12     1065.83     1090.59     26.85 o 
   0  11  12     3387.65     3418.05     66.70 o 
   1  11  12      579.68      602.17     11.74 o 
   2  11  12     4845.59     5169.09    172.41 o 
   3  11  12     1590.04     1607.57     59.44 o 
   4  11  12      175.44      203.78     40.28 o 
   5  11  12      190.95      179.11     86.62 o 
   6  11  12     1976.52     2006.01     68.83 o 
   7  11  12     1108.03     1195.99     44.79 o 
   8  11  12     6773.69     7052.17    220.59 o 
   9  11  12        3.40        0.34      9.18 o 
  10  11  12     2279.85     2102.89     87.65 o 
  11  11  12       40.44       16.01     18.69 o 
  12  11  12      721.30      705.99     28.99 o 
 -13  12  12      969.94     1028.91     45.48 o 
 -12  12  12        3.84       -1.38     23.50 o 
 -11  12  12       58.67       99.48     42.36 o 
 -10  12  12        1.33       -9.60     18.16 o 
  -9  12  12     4631.30     5061.37    139.77 o 
  -8  12  12       22.79       29.95      8.60 o 
  -7  12  12     1044.22     1084.31     34.36 o 
  -6  12  12      456.90      377.11     16.24 o 
  -5  12  12     3498.71     3662.88     90.29 o 
  -4  12  12     2764.66     2945.66     78.31 o 
  -3  12  12        1.99        5.51      8.26 o 
  -2  12  12       71.45       88.00     20.51 o 
  -1  12  12     6199.01     6715.68    148.48 o 
   0  12  12       34.12       34.52     15.91 o 
   1  12  12     8235.17     8366.35    311.32 o 
   2  12  12        2.60       -0.77     14.74 o 
   3  12  12      124.91      116.34     51.72 o 
   4  12  12      477.16      404.25     32.38 o 
   5  12  12     3215.17     3488.00    119.18 o 
   6  12  12      466.31      410.98     43.79 o 
   7  12  12      201.21      151.04     80.08 o 
   8  12  12      174.96      145.24     57.53 o 
   9  12  12     3674.94     3759.91    115.06 o 
  10  12  12      129.91       45.67     31.28 o 
  11  12  12     1149.36     1127.12     56.35 o 
 -13  13  12      361.31      308.70     75.33 o 
 -12  13  12     1355.97     1444.59    111.94 o 
 -11  13  12      610.00      528.15     44.54 o 
 -10  13  12     1101.24     1144.69     79.58 o 
  -9  13  12       33.31       14.42     16.23 o 
  -8  13  12     2278.57     2299.80     41.82 o 
  -7  13  12     1271.40     1258.69     31.67 o 
  -6  13  12     5417.02     5846.13     83.49 o 
  -5  13  12     2786.56     2883.40     69.73 o 
  -4  13  12       48.63       38.96     16.28 o 
  -3  13  12      565.55      497.13     16.61 o 
  -2  13  12     4869.68     5445.92    100.78 o 
  -1  13  12      282.33      282.03     21.09 o 
   0  13  12      577.43      613.84     18.83 o 
   1  13  12       59.16       51.93     13.38 o 
   2  13  12     3860.98     4304.49    119.97 o 
   3  13  12      506.77      590.15     45.09 o 
   4  13  12       65.36       81.68     61.94 o 
   5  13  12      592.24      577.05     33.41 o 
   6  13  12     1981.08     2082.06    101.77 o 
   7  13  12      482.71      504.93     30.03 o 
   8  13  12     1545.81     1595.00     70.50 o 
   9  13  12       61.99       49.60     35.84 o 
  10  13  12      317.91      354.73     44.61 o 
  11  13  12      731.86      744.55     41.51 o 
 -13  14  12        9.46       11.36     15.69 o 
 -12  14  12      774.55      805.21     63.83 o 
 -11  14  12       88.80       83.47     37.44 o 
 -10  14  12      588.28      607.46     33.36 o 
  -9  14  12     3301.04     3370.54     97.92 o 
  -8  14  12      237.46      231.23     17.78 o 
  -7  14  12      422.74      450.26     20.63 o 
  -6  14  12      591.18      644.06     21.90 o 
  -5  14  12     2126.02     2114.00     54.55 o 
  -4  14  12      670.06      698.83     22.31 o 
  -3  14  12      119.21      131.22     39.05 o 
  -2  14  12      139.86      163.46     23.17 o 
  -1  14  12     4323.36     4726.97     83.89 o 
   0  14  12      242.19      209.10     14.24 o 
   1  14  12     1590.19     1637.55     20.38 o 
   2  14  12      251.00      221.89     28.18 o 
   3  14  12       19.32       21.22     21.86 o 
   4  14  12     3091.82     3050.02     89.14 o 
   5  14  12      867.62      863.54     59.00 o 
   6  14  12      501.85      469.46     30.42 o 
   7  14  12      681.75      572.66     53.19 o 
   8  14  12      513.09      493.94     33.01 o 
   9  14  12      777.14      678.48     34.32 o 
  10  14  12      259.66      190.23     58.34 o 
  11  14  12       66.32       44.45     25.77 o 
 -12  15  12      165.79      147.18     43.18 o 
 -11  15  12     3584.79     3926.34    183.18 o 
 -10  15  12     1451.65     1368.03     57.02 o 
  -9  15  12       81.15       94.52     44.83 o 
  -8  15  12      564.49      555.61     22.90 o 
  -7  15  12     2702.59     2892.38     66.64 o 
  -6  15  12     3520.39     3707.39     66.12 o 
  -5  15  12     3592.61     3689.35     98.32 o 
  -4  15  12      461.74      418.69     16.33 o 
  -3  15  12     3346.06     3565.59     76.62 o 
  -2  15  12     2977.15     3155.42     69.54 o 
  -1  15  12     3751.96     3788.88     56.27 o 
   0  15  12      295.77      274.43     12.24 o 
   1  15  12     2490.82     2582.73     72.03 o 
   2  15  12      397.04      305.68     75.02 o 
   3  15  12     2175.91     2277.37     75.80 o 
   4  15  12       61.19       46.74     34.90 o 
   5  15  12        0.21       -9.22     27.55 o 
   6  15  12      980.42     1039.63     52.95 o 
   7  15  12     2687.97     2594.66     88.54 o 
   8  15  12      146.65      112.39     88.43 o 
   9  15  12       25.46       17.34     16.14 o 
  10  15  12       71.54       48.01     66.35 o 
 -11  16  12      229.60      106.85     94.70 o 
 -10  16  12     2520.26     2738.37    117.28 o 
  -9  16  12        6.56       -1.61     17.20 o 
  -8  16  12     1561.44     1586.92     54.26 o 
  -7  16  12       91.75      112.57     31.62 o 
  -6  16  12      659.43      676.56     50.22 o 
  -5  16  12       19.05       26.58     10.20 o 
  -4  16  12     2134.64     2421.19     64.90 o 
  -3  16  12      201.34      199.68     22.63 o 
  -2  16  12        8.49        5.68      5.11 o 
  -1  16  12      159.68      159.31     14.08 o 
   0  16  12     6354.83     6614.99    234.63 o 
   1  16  12      248.46      169.14     28.62 o 
   2  16  12      782.73      675.96     44.40 o 
   3  16  12       70.43       73.43     38.92 o 
   4  16  12     2835.12     2851.48    111.21 o 
   5  16  12      304.24      268.60     48.11 o 
   6  16  12     1280.99     1203.24     46.83 o 
   7  16  12       27.94        4.07     13.06 o 
   8  16  12     1255.06     1165.85     56.91 o 
   9  16  12       15.50       -1.23     23.17 o 
 -11  17  12     2702.53     2805.88    121.32 o 
 -10  17  12       11.08        9.09     14.66 o 
  -9  17  12      161.63      111.52     60.40 o 
  -8  17  12       44.66       50.61     28.40 o 
  -7  17  12      566.85      568.72     17.67 o 
  -6  17  12      165.26      165.09     30.70 o 
  -5  17  12       56.03       54.55     18.95 o 
  -4  17  12       62.91       50.51     17.14 o 
  -3  17  12     1974.07     1977.21     71.96 o 
  -2  17  12      655.76      677.15     25.92 o 
  -1  17  12     2027.83     2008.55     48.90 o 
   0  17  12       88.34       75.53     39.94 o 
   1  17  12       38.72       35.45     30.48 o 
   2  17  12      629.46      604.03     37.26 o 
   3  17  12     2805.90     2900.13    110.76 o 
   4  17  12      280.19      242.30     61.36 o 
   5  17  12       71.79       38.69     38.72 o 
   6  17  12      453.17      365.99     92.85 o 
   7  17  12     4306.20     4351.97    121.12 o 
   8  17  12       96.15       93.65     46.66 o 
   9  17  12       15.28       12.26      9.90 o 
 -10  18  12      761.99      734.99     31.52 o 
  -9  18  12      758.13      797.39     32.10 o 
  -8  18  12     1137.96     1068.76     56.34 o 
  -7  18  12       44.23       25.55     10.54 o 
  -6  18  12      313.80      289.46     33.31 o 
  -5  18  12     2931.98     3224.42     75.39 o 
  -4  18  12      237.81      232.15     18.68 o 
  -3  18  12     1670.94     1734.00     44.59 o 
  -2  18  12       13.46       13.23     10.17 o 
  -1  18  12      217.45      230.39     23.66 o 
   0  18  12     5426.78     5770.95    158.92 o 
   1  18  12     1735.54     1531.79    110.35 o 
   2  18  12     1706.14     1495.22     67.37 o 
   3  18  12      221.15      271.47     47.23 o 
   4  18  12      237.12      220.91     46.82 o 
   5  18  12     1108.09     1053.23     83.64 o 
   6  18  12      398.60      321.28     36.73 o 
   7  18  12        4.30      -14.65     25.97 o 
   8  18  12     1882.93     1926.68    143.87 o 
  -9  19  12       40.56       14.22     26.47 o 
  -8  19  12      452.57      433.61     28.87 o 
  -7  19  12      108.07       69.65     26.11 o 
  -6  19  12     4232.69     4473.16     87.81 o 
  -5  19  12        2.51       -2.54     15.61 o 
  -4  19  12       25.01       13.95     10.47 o 
  -3  19  12      618.79      581.46     27.88 o 
  -2  19  12     2563.71     2771.43     92.93 o 
  -1  19  12      636.25      622.99     54.29 o 
   0  19  12      358.37      261.40     36.32 o 
   1  19  12      426.97      348.89     86.34 o 
   2  19  12     3359.90     3378.50     86.08 o 
   3  19  12      129.48      100.47     78.01 o 
   4  19  12      125.84      104.67     57.99 o 
   5  19  12      241.49      174.83     26.48 o 
   6  19  12      243.05      207.96     31.75 o 
   7  19  12     1142.16     1134.35    111.48 o 
  -8  20  12       42.88       17.55     17.55 o 
  -7  20  12      641.09      554.37     27.83 o 
  -6  20  12     1244.02     1107.12     59.93 o 
  -5  20  12     3505.46     3468.10     75.03 o 
  -4  20  12      198.54      172.95     31.60 o 
  -3  20  12     1245.93     1271.61     49.94 o 
  -2  20  12      130.83      119.33     79.56 o 
  -1  20  12     2899.12     2962.77     76.33 o 
   0  20  12       40.26       40.14     13.80 o 
   1  20  12     2118.47     2220.38     74.52 o 
   2  20  12       97.60       93.43     66.31 o 
   3  20  12      701.03      629.93     80.95 o 
   4  20  12       30.63       34.19     18.36 o 
   5  20  12     1061.02      969.44     71.35 o 
   6  20  12      538.73      477.70     71.07 o 
  -7  21  12      609.31      510.88     24.12 o 
  -6  21  12     1442.24     1351.63     46.31 o 
  -5  21  12      414.51      392.77     21.76 o 
  -4  21  12      301.57      282.48     25.19 o 
  -3  21  12       39.46       55.24     28.80 o 
  -2  21  12     1769.27     1695.90     56.30 o 
  -1  21  12      447.61      405.38     33.22 o 
   0  21  12        2.89        0.56     14.65 o 
   1  21  12     1322.87     1441.10     56.12 o 
   2  21  12     1386.94     1458.82     58.36 o 
   3  21  12       68.95       80.47     47.55 o 
   4  21  12      147.99      108.53     82.51 o 
   5  21  12       67.00       44.61     35.57 o 
  -5  22  12      678.52      652.77     73.53 o 
  -4  22  12     1817.41     1983.75    117.17 o 
  -3  22  12        9.59        8.93     16.00 o 
  -2  22  12      155.83      122.70     56.19 o 
  -1  22  12      453.82      420.82     37.86 o 
   0  22  12      612.51      582.09     39.29 o 
   1  22  12      687.16      597.23     74.31 o 
   2  22  12       14.05       18.15     14.79 o 
   3  22  12      153.90      120.51     94.05 o 
 -16   0  13     1142.16     1092.96     75.44 o 
 -14   0  13      473.17      470.70     31.12 o 
 -12   0  13     1576.39     1669.27     53.21 o 
 -10   0  13     4483.47     4755.93    143.12 o 
  -6   0  13    22589.91    22673.01    103.54 o 
  -4   0  13     1881.88     1863.53     56.86 o 
   0   0  13      735.91      750.56     15.11 o 
   2   0  13    23189.47    23705.29    302.12 o 
   4   0  13     6718.14     6112.12    126.35 o 
   6   0  13      507.77      525.09     22.36 o 
   8   0  13       20.50       -6.07     23.77 o 
  10   0  13       63.84       49.94     21.25 o 
 -16   1  13      138.76      140.24     37.14 o 
 -15   1  13      379.45      334.13     24.36 o 
 -14   1  13      288.23      286.35     23.56 o 
 -13   1  13      358.30      362.17     31.11 o 
 -12   1  13      277.03      244.32     27.98 o 
 -11   1  13     3759.89     3815.13     75.51 o 
 -10   1  13      549.61      526.79     21.74 o 
  -9   1  13     4464.43     4549.35     85.92 o 
  -8   1  13     5262.86     5585.06     94.17 o 
  -7   1  13    15267.79    15266.58    198.95 o 
  -6   1  13        5.81        3.44      5.41 o 
  -5   1  13     3415.52     3745.23     60.65 o 
  -4   1  13      819.12      839.06     26.86 o 
  -3   1  13     2578.57     2760.21     55.67 o 
  -2   1  13     1065.03     1121.82     26.71 o 
  -1   1  13     4671.15     3897.37     84.57 o 
   0   1  13     6837.44     6977.77    147.76 o 
   1   1  13     6650.93     5273.87     82.68 o 
   2   1  13     2334.46     2661.66     56.28 o 
   3   1  13     1032.13      923.18     29.24 o 
   4   1  13        1.04       -5.38     11.06 o 
   5   1  13     2734.20     2789.78     63.49 o 
   6   1  13     3369.57     3575.19     68.30 o 
   7   1  13      630.30      624.67     31.61 o 
   8   1  13      588.83      592.78     12.84 o 
   9   1  13     1994.58     2084.24     29.84 o 
  10   1  13      849.91      911.78     15.66 o 
  11   1  13     4843.02     5107.47     65.65 o 
  12   1  13       32.70       28.01     15.57 o 
 -15   2  13      110.05      120.24     30.32 o 
 -14   2  13       20.78       13.60     10.63 o 
 -13   2  13       62.42       75.15     26.65 o 
 -12   2  13     2298.78     2349.64     43.39 o 
 -11   2  13     2604.21     2617.89     46.67 o 
 -10   2  13       44.20       32.85     12.93 o 
  -9   2  13      107.32      111.15     33.99 o 
  -8   2  13       18.59       16.59      8.44 o 
  -7   2  13       65.97       96.62     12.69 o 
  -6   2  13     6194.27     6299.80    158.98 o 
  -5   2  13     1079.82     1224.51     34.81 o 
  -4   2  13      639.24      696.21     17.47 o 
  -3   2  13     4391.24     4659.87     75.91 o 
  -2   2  13     8902.91     8389.70    151.09 o 
  -1   2  13     8543.50     7616.72     34.13 o 
   0   2  13     1010.14      850.05     18.69 o 
   1   2  13      419.39      445.77     15.63 o 
   2   2  13     3830.47     4015.45     60.52 o 
   3   2  13     4931.16     5022.73     60.50 o 
   4   2  13      265.13      308.55     12.45 o 
   5   2  13      150.11      161.04     17.52 o 
   6   2  13      973.04     1031.06     18.98 o 
   7   2  13     8507.42     8497.33    146.77 o 
   8   2  13     2492.33     2762.56     55.90 o 
   9   2  13      917.54      839.92     13.85 o 
  10   2  13      431.50      374.05     10.03 o 
  11   2  13      413.75      454.76     13.37 o 
  12   2  13     1468.52     1497.04     54.82 o 
 -15   3  13      153.41      129.63     47.80 o 
 -14   3  13      851.61      832.44     37.36 o 
 -13   3  13      359.64      314.28     27.23 o 
 -12   3  13      847.66      819.75     28.88 o 
 -11   3  13      350.75      323.91     17.24 o 
 -10   3  13     3213.90     3428.29     61.82 o 
  -9   3  13     1533.78     1604.78     30.49 o 
  -8   3  13      386.16      371.43     14.35 o 
  -7   3  13     1249.13     1269.17     31.26 o 
  -6   3  13     3350.57     3547.39     72.99 o 
  -5   3  13      322.76      377.15     13.50 o 
  -4   3  13     4754.15     4346.73     82.36 o 
  -3   3  13     1194.80     1329.52     32.98 o 
  -2   3  13       87.37       61.92      7.69 o 
  -1   3  13     2157.35     2133.90     34.82 o 
   0   3  13     6475.66     5644.83     87.48 o 
   1   3  13     2656.18     2697.24     54.51 o 
   2   3  13     9635.71     9012.93    145.81 o 
   3   3  13       15.60       -0.63      3.96 o 
   4   3  13     3887.88     4256.92     86.64 o 
   5   3  13      559.18      543.72     15.89 o 
   6   3  13      149.19      163.48     13.22 o 
   7   3  13      357.41      330.13     14.35 o 
   8   3  13     2446.41     2510.71     41.51 o 
   9   3  13      156.51      165.50     11.95 o 
  10   3  13     7121.11     7582.56    210.17 o 
  11   3  13      139.87      145.01      9.85 o 
  12   3  13        6.36        1.60      8.85 o 
  13   3  13        5.09        1.79      5.63 o 
 -15   4  13      720.47      705.56     32.21 o 
 -14   4  13      106.56       83.40     28.40 o 
 -13   4  13      606.73      621.87     25.48 o 
 -12   4  13        0.27        0.88     12.23 o 
 -11   4  13     7725.24     8298.58    173.70 o 
 -10   4  13      569.21      562.81     15.80 o 
  -9   4  13      859.49      792.27     19.53 o 
  -8   4  13      123.99      145.14     12.80 o 
  -7   4  13      781.20      705.24     37.07 o 
  -6   4  13      161.15      158.44     11.02 o 
  -5   4  13     3065.19     3314.82     73.07 o 
  -4   4  13      202.13      211.56     13.89 o 
  -3   4  13     3782.00     3940.60     61.55 o 
  -2   4  13     3289.01     3521.85     57.01 o 
  -1   4  13    14428.02    13733.08     98.27 o 
   0   4  13       44.69       48.87     11.65 o 
   1   4  13      122.99      163.39     13.94 o 
   2   4  13      351.89      459.49     24.13 o 
   3   4  13    10241.28     9773.11    154.39 o 
   4   4  13       93.97       80.61      7.24 o 
   5   4  13        2.27        1.52      1.73 o 
   6   4  13      463.47      460.23      7.86 o 
   7   4  13     4773.94     5007.01     68.97 o 
   8   4  13      249.24      214.69      8.36 o 
   9   4  13      660.75      684.41     30.32 o 
  10   4  13       37.17       35.22     13.96 o 
  11   4  13     1644.44     1627.49     41.00 o 
  12   4  13       60.55       37.10     19.12 o 
  13   4  13     1195.01     1252.13     47.48 o 
 -15   5  13       49.33       31.75     16.40 o 
 -14   5  13      629.40      592.07     25.83 o 
 -13   5  13      337.63      294.75     29.93 o 
 -12   5  13     2043.75     2007.62     44.31 o 
 -11   5  13       77.63       78.72     19.19 o 
 -10   5  13     3502.54     3600.27     62.37 o 
  -9   5  13      195.56      153.88     13.82 o 
  -8   5  13     9837.26     9850.85    351.87 o 
  -7   5  13     4674.01     4862.35     88.91 o 
  -6   5  13     1417.64     1559.61     44.48 o 
  -5   5  13      422.51      400.91     13.01 o 
  -4   5  13     3570.16     3524.77     69.89 o 
  -3   5  13     1651.76     1547.79     28.43 o 
  -2   5  13        0.03        0.82      4.16 o 
  -1   5  13     1098.76     1173.21     22.77 o 
   0   5  13    13070.77    12441.95    113.12 o 
   1   5  13       61.25       37.49      6.83 o 
   2   5  13     9364.72     9689.95    154.10 o 
   3   5  13      184.17      139.21     26.29 o 
   4   5  13     2648.63     3012.02    100.59 o 
   5   5  13     1827.07     1810.18     54.15 o 
   6   5  13      101.73      146.49     21.98 o 
   7   5  13       46.66       35.35      7.43 o 
   8   5  13     2991.64     2955.47     54.14 o 
   9   5  13       24.83       22.13     15.89 o 
  10   5  13     3663.63     4067.58     63.90 o 
  11   5  13      280.79      278.80     21.31 o 
  12   5  13      117.45      103.56     13.51 o 
  13   5  13      312.04      254.67     21.09 o 
 -15   6  13      606.02      589.79     28.88 o 
 -14   6  13      865.10      767.95     29.56 o 
 -13   6  13       22.70       16.78     17.70 o 
 -12   6  13     2369.36     2287.95     69.44 o 
 -11   6  13     3119.55     3227.13     99.33 o 
 -10   6  13     5561.73     5908.17     74.58 o 
  -9   6  13      739.13      765.06     23.08 o 
  -8   6  13      262.24      272.41     15.54 o 
  -7   6  13     2434.91     2484.53     55.95 o 
  -6   6  13     2545.70     2608.02     61.08 o 
  -5   6  13      546.60      533.56     16.43 o 
  -4   6  13      901.72     1013.95     23.80 o 
  -3   6  13     3662.33     3749.58     57.06 o 
  -2   6  13     6571.79     7123.65     92.39 o 
  -1   6  13     2039.76     1961.40     42.66 o 
   0   6  13      860.49      788.21     40.59 o 
   1   6  13      145.79      147.47     25.44 o 
   2   6  13     1292.79     1334.85     43.17 o 
   3   6  13     5114.16     5547.51    145.93 o 
   4   6  13      149.73      167.75     23.81 o 
   5   6  13      559.66      541.03     35.02 o 
   6   6  13     4157.15     4391.53     80.07 o 
   7   6  13     1042.13     1056.85     34.22 o 
   8   6  13     1170.66     1097.32     26.49 o 
   9   6  13      550.34      487.30     55.69 o 
  10   6  13        2.54        1.92      7.95 o 
  11   6  13      672.54      578.69     21.86 o 
  12   6  13     1606.84     1805.79     40.74 o 
  13   6  13      742.49      738.42     31.53 o 
 -15   7  13        0.73        8.81     17.38 o 
 -14   7  13        1.03       10.67     12.67 o 
 -13   7  13     1898.07     1953.66    109.07 o 
 -12   7  13      131.36      114.63     36.31 o 
 -10   7  13      615.63      643.77     19.02 o 
  -9   7  13     3141.25     3350.62     72.33 o 
  -8   7  13     1788.82     1910.35     39.32 o 
  -7   7  13     5366.50     5801.97    133.01 o 
  -6   7  13      243.56      246.92     13.56 o 
  -5   7  13     4063.31     4386.06     37.52 o 
  -4   7  13      207.70      222.76     14.15 o 
  -3   7  13     3490.36     3707.36     83.13 o 
  -2   7  13      447.85      412.48     10.84 o 
  -1   7  13     4211.28     4216.05     85.62 o 
   0   7  13     6285.99     6124.60    124.59 o 
   1   7  13     6506.28     6518.27    110.21 o 
   2   7  13     1211.78     1186.14     49.56 o 
   3   7  13      243.92      240.74     39.98 o 
   4   7  13      440.32      434.40     27.90 o 
   5   7  13      365.50      352.92     45.72 o 
   6   7  13      725.88      697.66     19.15 o 
   7   7  13      106.94       87.27     18.96 o 
   8   7  13      312.19      297.39     19.35 o 
   9   7  13     4939.29     4953.19     89.93 o 
  10   7  13      362.69      353.23     28.58 o 
  11   7  13     1050.27     1050.12     28.15 o 
  12   7  13      239.09      203.97     16.51 o 
  13   7  13      350.55      279.05     23.26 o 
 -15   8  13       71.45       53.41     33.45 o 
 -14   8  13      768.27      751.87     40.85 o 
 -13   8  13       51.19       40.63     24.19 o 
 -12   8  13     2798.89     3044.63     84.15 o 
 -11   8  13      725.43      700.12     30.09 o 
 -10   8  13     5591.86     6258.91    192.34 o 
  -9   8  13      584.04      509.28     17.60 o 
  -8   8  13     2418.90     2444.58     52.77 o 
  -7   8  13      455.89      468.29     32.67 o 
  -6   8  13     9504.16     9209.25    155.99 o 
  -5   8  13      854.38      824.15     23.23 o 
  -4   8  13     1513.22     1570.88     49.32 o 
  -3   8  13     1559.54     1711.23     42.91 o 
  -2   8  13     6400.78     6142.32     79.99 o 
  -1   8  13      744.70      794.52     20.01 o 
   0   8  13     2640.06     2750.79     55.06 o 
   1   8  13      891.63      926.60     40.37 o 
   2   8  13     5100.69     5360.75    150.70 o 
   3   8  13      310.22      335.86     57.19 o 
   4   8  13     3065.13     3522.59    120.35 o 
   5   8  13       12.78        1.98     12.98 o 
   6   8  13     2716.15     2881.09     95.21 o 
   7   8  13      320.17      328.46     23.80 o 
   8   8  13     5802.64     6197.99    132.47 o 
   9   8  13       51.69       40.15     16.02 o 
  10   8  13      476.18      468.24     32.78 o 
  11   8  13       96.68       65.39     34.92 o 
  12   8  13     3045.96     3377.75     84.87 o 
 -14   9  13      206.15      180.54     59.63 o 
 -13   9  13      439.28      413.77     56.73 o 
 -12   9  13      140.01      141.41     65.11 o 
 -11   9  13      282.51      216.11     22.55 o 
 -10   9  13       16.96       -2.91     20.78 o 
  -9   9  13     6937.96     7065.34    361.76 o 
  -8   9  13     2582.81     2593.43     58.30 o 
  -7   9  13     7327.00     7367.90    123.68 o 
  -6   9  13      166.39      116.85     14.48 o 
  -5   9  13     3636.92     3799.19     71.55 o 
  -4   9  13     1349.70     1252.69     27.03 o 
  -3   9  13        2.72       13.87      9.70 o 
  -2   9  13       41.61       30.17     13.83 o 
  -1   9  13      520.46      493.42     17.67 o 
   0   9  13       67.96       77.71      8.08 o 
   1   9  13     5627.03     5901.15    123.05 o 
   2   9  13      301.59      272.83     25.21 o 
   3   9  13       95.53      140.89     75.28 o 
   4   9  13     2066.54     2185.12     89.50 o 
   5   9  13     2003.00     2098.57     58.04 o 
   6   9  13     3698.22     3547.10    115.85 o 
   7   9  13      214.66      199.10     20.07 o 
   8   9  13     1558.96     1562.20     31.28 o 
   9   9  13     4258.47     4386.66     87.21 o 
  10   9  13        1.26       -7.22     16.59 o 
  11   9  13      950.29      861.39     42.18 o 
  12   9  13      415.88      360.01     23.63 o 
 -14  10  13       53.26       32.79     21.51 o 
 -13  10  13        4.01       10.26      8.63 o 
 -12  10  13     1334.54     1322.49     42.08 o 
 -11  10  13     1551.21     1563.66     80.03 o 
 -10  10  13     1694.53     1833.52     63.12 o 
  -9  10  13        8.75       15.86      8.07 o 
  -8  10  13        9.07        6.46      6.16 o 
  -7  10  13     4422.23     4703.71    120.43 o 
  -6  10  13     1248.70     1294.61     38.82 o 
  -5  10  13      238.47      228.86     26.57 o 
  -4  10  13     2094.11     2175.22     47.96 o 
  -3  10  13     1973.64     1976.92     34.86 o 
  -2  10  13      248.87      245.68     21.58 o 
  -1  10  13     5303.54     5230.37    154.43 o 
   0  10  13     1432.28     1570.82     36.35 o 
   1  10  13      381.84      366.69     27.29 o 
   2  10  13     1724.03     1910.58     72.97 o 
   3  10  13     2594.21     2827.48     90.91 o 
   4  10  13      869.63      822.53     38.55 o 
   5  10  13     2453.92     2398.21     85.05 o 
   6  10  13      652.50      602.67     33.02 o 
   7  10  13      380.17      398.45     58.32 o 
   8  10  13     4520.60     4803.73    100.99 o 
   9  10  13      550.26      519.92     19.75 o 
  10  10  13      183.02      186.12     42.39 o 
  11  10  13       94.92       99.04     61.27 o 
  12  10  13      869.07      821.39     36.32 o 
 -14  11  13      684.18      690.05     33.81 o 
 -13  11  13      333.22      308.94     80.75 o 
 -12  11  13     1706.96     1835.29     65.83 o 
 -11  11  13       83.23       75.77     33.35 o 
 -10  11  13        8.53       10.04      9.74 o 
  -9  11  13      375.87      400.91     17.01 o 
  -8  11  13     4134.88     4716.68    134.52 o 
  -7  11  13      540.33      548.95     21.93 o 
  -6  11  13      486.69      378.84     14.87 o 
  -5  11  13      569.80      534.89     20.82 o 
  -4  11  13     4068.07     4272.07     95.93 o 
  -3  11  13       60.09       47.78     19.39 o 
  -2  11  13       31.56       36.67     13.25 o 
  -1  11  13       34.78       38.77     17.70 o 
   0  11  13     4026.57     4011.72     28.32 o 
   1  11  13     2145.59     2223.81     79.68 o 
   2  11  13     3118.54     3237.36    115.35 o 
   3  11  13      381.22      381.46     30.54 o 
   4  11  13     2869.75     3009.17     88.76 o 
   5  11  13      623.84      613.99     74.38 o 
   6  11  13     5130.12     5311.92    177.70 o 
   7  11  13       78.88       93.40     43.03 o 
   8  11  13      142.41      120.89     31.22 o 
   9  11  13     1524.39     1543.72     70.82 o 
  10  11  13     3373.80     3244.40     89.53 o 
  11  11  13      719.62      734.62     71.86 o 
 -13  12  13       25.81       13.42     14.96 o 
 -12  12  13      202.35      230.73     32.67 o 
 -11  12  13     4004.21     4153.62    127.59 o 
 -10  12  13       46.20       25.84     14.29 o 
  -9  12  13      612.48      616.51     30.06 o 
  -8  12  13     1214.57     1193.39     37.43 o 
  -7  12  13     2137.13     2348.56     57.58 o 
  -6  12  13       40.22       -1.20      9.19 o 
  -5  12  13     1132.20     1029.54     26.52 o 
  -4  12  13      591.06      589.20     24.41 o 
  -3  12  13     6270.30     6663.37    262.81 o 
  -2  12  13        5.33        6.07      8.28 o 
  -1  12  13     4000.69     4448.93    211.24 o 
   0  12  13      725.72      681.21     21.49 o 
   1  12  13     2066.03     2100.51     34.44 o 
   2  12  13      450.27      380.85     72.15 o 
   3  12  13      302.04      365.91     83.10 o 
   4  12  13       27.30       13.72     20.77 o 
   5  12  13      454.80      433.94     39.30 o 
   6  12  13     1666.13     1578.28     58.26 o 
   7  12  13     4248.05     4577.94    175.20 o 
   8  12  13       85.17       53.01     19.44 o 
   9  12  13     1180.89     1191.21     46.03 o 
  10  12  13      388.20      353.99     29.35 o 
  11  12  13     1402.22     1433.97     60.18 o 
 -13  13  13       24.07       38.23     29.22 o 
 -12  13  13      975.94      954.92     60.04 o 
 -11  13  13      124.66       91.28     32.74 o 
 -10  13  13     1081.57     1085.77     35.50 o 
  -9  13  13      304.23      303.07     25.25 o 
  -8  13  13     4199.55     4430.25     80.94 o 
  -7  13  13       42.23       27.67     13.73 o 
  -6  13  13      798.39      726.75     37.87 o 
  -5  13  13      600.11      611.86     26.75 o 
  -4  13  13     1016.02     1037.45     28.56 o 
  -3  13  13       62.41       82.15     17.35 o 
  -2  13  13      477.71      444.68     17.21 o 
  -1  13  13       20.67       24.91     14.42 o 
   0  13  13    12783.73    13265.12    199.66 o 
   1  13  13      404.30      370.90      9.79 o 
   2  13  13      422.72      410.34     68.50 o 
   3  13  13     2489.68     2529.25    138.97 o 
   4  13  13      362.48      358.43     82.14 o 
   5  13  13      212.01      262.80     30.02 o 
   6  13  13     1978.91     1897.35     67.23 o 
   7  13  13       33.06       37.16     23.52 o 
   8  13  13     1375.27     1409.86     46.36 o 
   9  13  13      287.91      267.61     70.68 o 
  10  13  13      928.41      883.04     51.20 o 
  11  13  13       55.22       24.74     25.82 o 
 -12  14  13      683.30      643.85     44.13 o 
 -11  14  13     1677.58     1517.48     81.88 o 
 -10  14  13     1295.58     1233.94     44.38 o 
  -9  14  13     1184.57     1101.56     39.62 o 
  -8  14  13     2346.61     2327.19     55.36 o 
  -7  14  13     2366.33     2557.42     51.90 o 
  -6  14  13     1951.87     2208.07     64.89 o 
  -5  14  13      387.36      436.07     25.67 o 
  -4  14  13       29.94       18.88      9.02 o 
  -3  14  13     2301.45     2284.10     47.49 o 
  -2  14  13     6229.79     6638.32    158.11 o 
  -1  14  13     4436.92     4669.80     74.46 o 
   0  14  13       42.50       34.30     13.63 o 
   1  14  13      585.81      526.50     82.99 o 
   2  14  13     1709.50     1555.74     90.22 o 
   3  14  13      267.35      290.26     75.64 o 
   4  14  13      966.21      896.78     39.40 o 
   5  14  13      534.95      538.12     30.48 o 
   6  14  13       67.85       75.92     32.49 o 
   7  14  13     1574.21     1629.49     67.37 o 
   8  14  13     1635.75     1594.05     74.25 o 
   9  14  13       42.72       -4.23     25.86 o 
  10  14  13      274.32      202.84     28.12 o 
 -12  15  13       12.37       13.84     15.04 o 
 -11  15  13      127.07       84.95     54.15 o 
 -10  15  13     1073.27     1036.62     52.33 o 
  -9  15  13     1633.72     1692.02     74.68 o 
  -8  15  13     1589.10     1569.24     43.15 o 
  -7  15  13      816.33      786.20     24.28 o 
  -6  15  13     1107.87     1109.38     43.86 o 
  -5  15  13     1239.68     1160.55     29.81 o 
  -4  15  13      194.75      213.71     14.18 o 
  -3  15  13     2351.70     2519.77     59.59 o 
  -2  15  13       53.64       34.30     16.46 o 
  -1  15  13      291.16      276.57     12.91 o 
   0  15  13      340.71      359.60     33.94 o 
   1  15  13     4052.53     4145.44    141.65 o 
   2  15  13     1848.64     1979.07     82.87 o 
   3  15  13       19.54       12.18     21.69 o 
   4  15  13       44.02       39.19     28.37 o 
   5  15  13     3006.25     3062.96     96.44 o 
   6  15  13       12.83       17.83     11.96 o 
   7  15  13       65.18       91.43     65.46 o 
   8  15  13       51.42       81.51     68.71 o 
   9  15  13     2434.08     2596.69    113.55 o 
  10  15  13      696.20      568.29     31.02 o 
 -11  16  13       11.32        8.71     14.85 o 
 -10  16  13     2770.03     2825.04     98.67 o
[truncated: 241,052 more chars]
